# Supplementary material for: Self-Assembled Matrigel-Free iPSC-Derived Liver Organoids Demonstrate Wide-Ranging Highly Differentiated Liver Functions
Source: Stem Cells. 2022 Dec 27;41(2):126–39. doi: 10.1093/stmcls/sxac090 (PMC9982071; doi:10.1093/stmcls/sxac090)
Supplement: sxac090_suppl_Supplementary_Tables [file sxac090_suppl_supplementary_tables.xlsx]

## Sheet: Table of Contents
Supplemental Tables
Supplemental Table 1			Genes significantly differentially expressed ≥2-fold between at least one pair of conditions comparing iHEC, MTG ORG, RWV ORG, and iHEP (8955 genes) DESeq2 normalized, log2 transformed One-way ANOVA corrected p<0.05, Benjamini-Hochberg MTC
Supplemental Table 2			Cell signature genes sets enriched in RWV ORG as compared to MTG ORG determined by GSEA Permutation on gene set, 1000 permutation, FDR<0.05 MSigDB Cell Type Signature Collection (C8)
Supplemental Table 3			Cell signature genes sets enriched in RWV ORG as compared to iHEP determined by GSEA Permutation on phenotype, 1000 permutation, FDR<0.05 MSigDB Cell Type Signature Collection (C8)
Supplemental Table 4			Cell signature genes sets enriched in MTG ORG as compared to RWV ORG determined by GSEA Permutation on phenotype, 1000 permutation, FDR<0.05 MSigDB Cell Type Signature Collection (C8)
Supplemental Table 5			Cell signature genes sets enriched in iHEP as compared to RWV ORG determined by GSEA Permutation on gene set, 1000 permutation, FDR<0.05 MSigDB Cell Type Signature Collection (C8)
Supplemental Table 6			Hepatic-enriched genes ≥2-fold higher in RWV ORG compared to MTG ORG or iHEP (256 genes) DESeq2 normalized, log2 transformed Baseline to median expression of iHEC samples One-way ANOVA corrected p<0.05, Benjamini-Hochberg MTC
Supplemental Table 7			Hallmark genes sets enriched in RWV ORG as compared to MTG ORG determined by GSEA Permutation on phenotype, 1000 permutation, FDR<0.05 MSigDB Hallmark Collection (H)
Supplemental Table 8			Hallmark genes sets enriched in MTG ORG as compared to RWV ORG determined by GSEA Permutation on gene set, 1000 permutation, FDR<0.05 MSigDB Hallmark Collection (H)
Supplemental Table 9			E2F Targets leading edge genes DESeq2 normalized, log2 transformed Baseline to median expression of all samples
Supplemental Table10			G2M Checkpoint leading edge genes DESeq2 normalized, log2 transformed Baseline to median expression of all samples
Supplemental Table 11			MYC Targets leading edge genes DESeq2 normalized, log2 transformed Baseline to median expression of all samples
Supplemental Table 12			Biological Process GO terms enriched in genes expressed ≥2-fold greater in RWV ORG than compared to MTG ORG (target gene list; 2114 genes; moderate t-test RWV ORG vs. MTG ORG corrected p<0.05) Background gene list - all genes in dataset with DESeq2-normalized log2-transformed expression >0.01 in at least 2 samples (30,512 genes) GOrilla two-unranked-lists running mode Threshold p-value <0.001 301…
Supplemental Table 13			Extracellular Structure Organization GO term genes (GO:0043062) DESeq2 normalized, log2 transformed Baseline to median expression of all samples
Supplemental Table 14			Actin Filament Organization GO term genes (GO:0007015) DESeq2 normalized, log2 transformed Baseline to median expression of all samples
Supplemental Table 15			Cell Junction Assembly GO term genes (GO:0034329) DESeq2 normalized, log2 transformed Baseline to median expression of all samples
Supplemental Table 16			Integrin-Mediated Signaling Pathway GO term genes (GO:0007229) DESeq2 normalized, log2 transformed Baseline to median expression of all samples
Supplemental Table 17			Consolidated hepatic function gene list comparing MTG ORG, RWV ORG, and RWV ORG + MTG conditions DESeq2 normalized, log2 transformed Baseline to median expression of MTG ORG samples
Supplemental Table 18			Consolidated proliferation gene list comparing MTG ORG, RWV ORG, and RWV ORG + MTG conditions DESeq2 normalized, log2 transformed Baseline to median expression of MTG ORG samples
Supplemental Table 19			Consolidated tissue structure gene list comparing MTG ORG, RWV ORG, and RWV ORG + MTG conditions DESeq2 normalized, log2 transformed Baseline to median expression of MTG ORG samples
Supplemental Table 20			Cell signature genes sets enriched in RWV ORG +MTG as compared to RWV ORG determined by GSEA Permutation on gene set, 1000 permutation, FDR<0.25 MSigDB Curated Canonical Pathways (C2 CP)
Supplemental Table 21			One-way ANOVA and post-hoc Tukey test comparing MTG ORG, MTG ORG ROCK inibitor (Ri), RWV ORG, RWV ORG Ri, RWV ORG + MTG, and RWV ORG + MTG Ri conditions. One-way ANOVA corrected p<0.05, Benjamini-Hochberg MTC Table shows the numbers of significantly differentially regulated between pairs of conditions.
Supplemental Table 22			Genes significantly differentially expressed between at least one pair of conditions comparing consolidated (i.e. includes with and without Ri) MTG ORG, RWV ORG, and RWV ORG + MTG conditions (7837 genes) DESeq2 normalized, log2 transformed One-way ANOVA corrected p<0.05, Benjamini-Hochberg MTC

## Sheet: Table 1
Identifier	iHEC_1	iHEC_2	iHEC_3	MTG ORG_1	MTG ORG_2	MTG ORG_3	RWV ORG_1	RWV ORG_2	RWV ORG_3	RWV ORG_4	iHEP_1	iHEP_2	iHEP_3
FN1	16.0697	17.0547	18.8777	19.4456	17.5627	19.5351	19.586	19.6549	19.3599	18.6875	16.1154	15.841	16.0329
EEF1A1	17.947	17.6714	17.9792	18.2395	18.2728	18.5204	17.2042	17.348	17.1907	17.3971	17.4233	17.6548	17.4927
APOB	10.8879	11.5643	14.8961	12.9748	10.2601	14.5603	16.9963	16.3553	17.3436	17.3411	11.1193	11.3956	11.9506
APOE	14.8317	14.6712	16.3803	15.3672	14.8374	15.7856	16.9118	16.45	17.0879	16.9225	13.8154	14.134	14.0151
FTL	15.7336	14.9002	16.103	14.9641	14.676	15.3232	16.7203	16.259	16.975	16.7558	13.4592	13.6405	13.7257
KRT8	14.7728	14.2099	14.0711	14.7006	14.3749	15.9968	16.6323	16.2211	16.0493	16.7802	14.87	15.7697	15.285
MT-ND4	16.0703	15.7175	15.4413	14.3777	14.2757	15.7347	16.5448	15.8738	16.6588	16.2904	14.8467	15.3065	15.7339
FGA	9.72556	11.0154	13.7703	11.9002	9.90455	13.5988	16.5005	15.8544	16.5259	17.6664	10.8066	11.215	11.062
FGB	9.06583	10.7775	13.2377	12.0093	9.66648	14.4088	16.4642	15.6394	16.5698	17.4022	11.448	11.5836	11.763
FLNA	15.3198	15.2174	14.9996	14.628	14.8807	14.8261	16.2737	15.9227	16.184	15.9832	14.8918	14.9347	15.063
TTR	11.0792	11.278	15.3574	14.056	11.4036	14.4008	16.2469	15.172	16.821	16.6566	12.2055	12.0316	12.7179
COL4A2	14.3637	13.8178	14.1056	14.7779	13.9948	15.2467	16.1983	15.8295	15.7832	15.4128	13.7389	13.6149	13.6578
APOA1	11.0387	13.0353	15.4585	14.7697	13.5815	15.7287	16.1479	16.0796	16.4146	16.4938	12.1915	12.1743	12.7181
APLP2	14.6278	14.4294	15.1876	14.8299	14.2334	15.2528	16.1052	15.8677	16.308	15.8972	13.9561	14.6142	14.3986
A2M	9.14605	9.08246	11.6973	12.0108	10.4929	13.1759	16.0966	14.1964	16.0987	16.5498	11.3594	11.2784	12.2574
COL4A1	14.3843	13.8065	14.3212	15.0986	14.0696	15.3855	16.0951	16.0166	15.6099	15.0753	13.0859	12.8798	12.91
MT-CO2	15.4265	15.0963	14.5931	13.0157	12.7185	14.4602	15.8338	15.1853	15.8534	15.4844	14.3241	14.8243	15.2475
MYH9	14.8533	14.5048	14.3649	14.1591	14.0571	14.5871	15.7931	15.3297	15.6561	15.5559	13.3971	13.9886	13.7622
HSPG2	13.5754	13.6155	14.2767	15.2123	13.9196	14.7964	15.7171	15.4937	15.2566	14.8818	12.8301	13.3413	13.0984
MT-CO3	15.6531	15.5896	14.7573	13.763	13.795	14.7485	15.6586	15.3503	15.8394	15.5416	14.7862	15.3095	15.636
PSAP	14.4112	13.9389	14.7218	14.9168	14.3093	14.762	15.4439	15.0018	15.3511	15.5599	14.4156	14.1581	14.1904
SPARC	13.8273	13.8451	14.7539	14.8931	14.0373	15.3955	15.4168	15.8294	15.4555	15.4522	14.7006	14.7707	14.6069
ENO1	15.6465	15.7173	16.1904	16.8229	16.5634	16.1608	15.3961	15.376	15.2	15.2823	15.3455	15.3522	15.9269
AGRN	13.6095	13.4612	14.1513	14.2089	13.6304	14.0007	15.3895	14.6089	15.1101	15.0775	13.6607	13.698	13.4897
ALB	2.83317	3.19169	5.79537	5.17253	2.49856	9.00821	15.3745	11.5599	15.3939	16.6825	11.9589	12.2979	13.3641
CALR	13.9006	13.9087	14.1208	14.3224	13.6606	14.2395	15.368	15.1468	15.2708	15.3317	13.8605	13.974	14.0559
FLNB	13.2952	13.3905	13.9066	13.1398	13.3011	13.8492	15.3649	14.8515	15.2912	15.2789	12.135	12.7152	12.2871
P4HB	13.4482	13.4459	14.5969	14.4893	13.6894	14.555	15.3599	15.0023	15.3021	15.2555	13.2936	13.2439	13.1346
LCP1	10.7109	10.9166	14.0575	11.7123	9.85259	13.461	15.3278	14.9318	15.6934	15.3935	9.61839	10.3607	9.89289
SERPINH1	13.9296	13.7888	14.5948	14.5316	13.9473	14.3532	15.3226	15.3131	15.2023	15.0317	12.9215	13.0179	12.8964
MT-ATP6	14.9857	14.7601	14.0078	12.8657	12.5788	14.2202	15.304	14.6119	15.277	15.0173	14.1197	14.6947	14.9365
LAMC1	13.5385	13.3903	14.136	13.9054	13.0951	14.4655	15.2881	14.9736	15.1997	15.0692	12.847	13.0712	12.9298
LAMA1	13.0061	12.7539	14.2836	14.2076	12.9113	13.9392	15.2703	14.9233	15.2243	14.7519	12.4135	12.0929	12.5299
MT-ND5	14.9375	14.6753	14.318	13.0578	12.8607	14.2918	15.2486	14.6075	15.555	14.9072	13.9687	14.4005	14.7833
VTN	8.23916	8.51762	11.7641	11.5376	9.85787	12.9335	15.21	14.0125	15.1959	15.739	10.4415	10.5325	10.8679
AHNAK	13.1902	12.8015	14.0785	13.4101	13.0618	14.9813	15.1504	15.1734	15.1961	15.3265	13.4789	14.3219	13.7276
FASN	14.0357	14.7492	14.6281	14.3028	14.1446	14.3846	15.1319	14.7295	14.6547	14.8711	13.7725	13.6267	13.7812
MT-CYB	14.4259	14.2424	13.0893	12.4615	12.5056	13.641	15.1298	14.4874	15.1872	14.7537	13.8216	14.305	14.7104
FGG	7.54467	8.83555	11.5762	10.2591	7.17663	13.0055	15.032	14.1041	14.9797	16.527	10.2201	10.5671	10.5779
APOA4	3.83317	6.74969	9.18514	9.38437	10.151	13.2081	14.9411	13.9446	14.4487	15.7376	8.66519	9.19705	8.83624
HSPA5	13.2094	13.6415	14.0917	14.1955	13.3386	14.3889	14.934	14.878	15.1102	15.2075	13.8654	13.9922	14.3456
KRT18	12.9924	12.4304	11.9504	12.702	12.4055	14.1568	14.9304	14.1481	14.1477	15.0252	12.9812	13.8389	13.19
ANXA2	13.0052	12.6907	13.6531	13.3375	12.6322	13.9875	14.9265	14.6273	14.7824	14.9089	12.7743	13.1827	12.8761
TPM4	14.0827	13.5272	13.9922	13.6044	13.3163	13.6517	14.9183	14.4158	14.7523	14.2816	13.3511	13.2424	13.5372
GAPDH	15.7664	15.8411	16.2543	16.4716	16.4191	16.5382	14.8898	14.8919	14.6085	15.1465	15.2987	15.4043	15.6124
RPS2	15.6192	15.3504	15.6176	15.9535	15.9414	15.8016	14.8867	15.0019	14.6763	14.8569	14.8776	15.1035	15.0776
LAMB1	13.5819	13.3825	14.2116	14.7668	13.9552	14.7345	14.883	14.6636	14.9179	14.4675	12.9112	13.3442	12.9926
MFGE8	11.9842	12.5512	13.0878	12.9387	12.4528	13.0536	14.8799	14.0469	15.0889	14.6748	11.4713	11.5573	11.6351
TMSB10	13.222	12.9335	13.6565	13.3781	12.9132	13.3664	14.8515	14.6099	14.6631	14.8495	13.0677	12.999	12.7477
HSPA8	13.8426	13.7948	13.6265	13.5433	13.6326	14.0231	14.8396	14.9561	14.92	14.9638	13.8885	13.3705	13.6513
TMSB4X	13.649	13.7496	13.1991	13.7363	13.8857	13.5029	14.8108	14.3144	14.4339	14.7314	13.9824	13.5566	13.6554
VCAN	12.9755	13.5359	13.9515	15.035	13.9402	15.6283	14.7927	15.5202	15.1671	14.8102	13.7621	12.5341	13.4204
RPL3	15.6587	15.3846	15.7565	16.0686	16.1065	16.0983	14.7844	14.9357	14.7736	14.9357	15.0681	15.4718	15.3242
MT-ND1	15.1804	14.9561	14.3105	12.9957	12.7192	14.147	14.7676	14.2943	14.7637	14.703	14.1642	14.5325	15.1525
ASPH	11.6037	11.5046	12.346	11.889	11.4816	12.6956	14.7673	14.3151	15.121	14.8853	11.3112	11.7397	11.7646
RPLP0	15.6443	15.3169	15.6587	15.8319	15.8518	15.8148	14.7545	14.9148	14.6234	14.9685	14.9033	15.115	14.9829
MT-ND2	14.8816	14.7708	14.1506	12.7066	12.6422	13.8912	14.6371	13.984	14.5844	14.4472	13.5981	14.123	14.7664
LAMA5	13.3465	13.2777	13.4106	13.1852	13.3386	13.45	14.6365	14.109	14.4732	14.5444	12.8605	13.5381	13.145
TMBIM6	13.4325	13.4641	13.8975	13.7006	13.4532	14.1849	14.6172	14.4081	14.579	14.9592	13.5378	13.4972	13.3529
RPL13A	15.2985	15.0411	15.3382	15.7938	16.0214	16.079	14.6166	14.8579	14.6139	14.7791	14.986	15.2702	15.1967
FSCN1	13.5916	13.6905	13.6761	13.6518	13.3646	13.3748	14.6039	14.5544	14.1606	13.9235	13.3073	12.8256	13.5664
DHCR24	11.9137	13.0253	12.8599	12.2078	12.2145	12.6181	14.6034	13.9917	14.2857	14.2392	12.8209	12.4106	12.6966
FZD5	10.582	11.9305	12.5881	12.0619	12	11.9029	14.5967	13.3442	14.2165	13.9691	9.8123	10.8422	10.861
VAT1	13.1144	12.8574	13.2032	13.0213	12.9533	13.4466	14.5834	14.1746	14.3143	14.3039	13.0439	12.5897	12.8108
SPTBN1	13.0482	13.0552	13.0616	12.9988	12.7602	13.024	14.5765	14.1838	14.5037	14.6086	12.7256	12.6181	12.7927
DPYSL3	12.7393	13.8253	13.2022	13.1995	13.9081	13.8123	14.5378	14.2027	14.23	13.6378	13.0862	12.5464	12.5345
PDIA3	13.247	13.4991	13.8365	13.8229	13.2044	13.8475	14.533	14.2631	14.5591	14.7126	12.9229	13.141	13.3171
GSTP1	13.1315	13.5303	13.4606	13.1915	13.3778	13.4972	14.5108	14.1612	14.2763	14.4727	12.7087	12.8953	13.4234
PABPC1	15.5406	15.2675	15.5743	15.5342	15.5936	15.7552	14.5049	14.7256	14.5804	14.7573	14.29	14.5878	14.7586
CLDN6	11.2765	12.465	11.8458	12.3297	13.2075	13.737	14.4806	13.8215	14.1077	14.5776	11.8788	12.8108	11.8801
APOA2	9.74845	10.5404	14.0844	12.9475	10.4816	13.1826	14.4794	14.3363	15.0189	15.2357	9.71456	9.46509	10.1768
CTSB	12.3583	11.8606	13.4013	12.9162	12.2319	13.695	14.4257	14.3346	14.7583	15.0579	12.4707	12.6123	12.4002
ATP1A1	13.4929	13.1267	13.7077	13.5699	12.9357	13.9316	14.4033	14.1469	14.4257	14.3848	12.6101	12.9079	12.7362
SCD	13.9314	14.7645	14.958	14.3154	13.8298	13.9043	14.3485	13.9703	13.8793	14.0199	13.3533	12.7709	13.4045
PKM	15.3332	15.4196	15.2884	15.7784	15.9482	15.6105	14.3415	14.5376	13.8242	14.3988	14.7656	14.7216	15.1604
EIF4G1	13.3111	13.5191	13.0382	13.2038	13.1548	13.2197	14.3323	14.2778	14.2328	14.237	13.1236	13.2109	13.2242
DAG1	13.4614	13.3676	13.7959	13.4025	13.4692	14.2818	14.2976	14.2308	14.2626	14.3705	12.7806	13.0947	12.7979
PXDN	13.2812	13.2875	13.3532	13.4722	13.0707	13.6129	14.2906	14.1888	14.1924	14.0594	12.7476	13.2291	13.0499
ITGB1	13.5532	13.6269	13.5338	13.3767	12.9392	13.7064	14.2815	14.0996	14.2666	14.1799	13.0111	13.096	13.1921
ACTN4	13.0894	12.9781	13.0036	12.5082	12.698	13.3892	14.2775	13.7805	14.2431	14.1751	12.5285	12.9238	12.7253
FTH1	13.8485	13.1951	13.6615	13.5469	13.2426	12.9659	14.2705	14.0958	14.0893	14.61	12.9	13.1498	13.0487
MMP14	12.4745	12.3264	13.017	12.495	11.783	12.9368	14.2682	14.226	14.1553	14.2239	12.6524	12.3939	12.0482
RPL4	15.5261	15.2084	15.4688	15.8095	15.8823	15.8317	14.2578	14.5817	14.3265	14.517	14.8598	15.1142	15.1596
WDR1	12.9552	12.755	12.8541	12.6895	12.8475	13.3565	14.2572	13.9827	14.1245	14.1402	12.249	12.3477	12.5386
MT-ND4L	13.8185	13.4936	13.2195	12.0514	12.0608	13.479	14.2525	13.7429	14.5863	14.1545	12.6613	13.1062	13.7094
CALD1	13.311	12.8363	13.0192	12.7596	12.0528	13.0827	14.2157	14.158	14.275	13.5079	12.1774	12.7302	12.4401
CFL1	13.3498	13.3077	12.9357	12.9999	12.7424	12.7281	14.2063	13.9118	13.8669	14.1077	13.3438	13.014	13.2658
CLTC	13.4584	13.5848	13.6369	13.4958	13.536	13.6324	14.1943	14.0049	14.1804	14.1848	12.9703	13.0165	12.869
PLEC	12.9658	13.0974	13.2584	12.87	13.0268	12.6768	14.1886	14.0046	13.8085	14.3296	13.6431	12.8406	13.0997
PDIA4	12.5407	13.0189	13.2772	13.098	12.5148	12.9563	14.1764	13.8597	14.2035	14.3092	12.5323	12.3477	12.5515
ANPEP	7.03481	8.49344	10.4488	9.37321	8.90114	12.3031	14.1692	14.0737	14.5456	14.3331	8.21341	8.27505	9.00686
LASP1	12.3075	12.1371	12.7547	12.5169	12.4615	12.8864	14.1648	13.6042	13.9639	13.9229	11.9567	12.1878	11.9725
NUCB1	12.2493	12.0885	12.9417	12.8559	12.4565	13.1768	14.1302	13.6023	14.1528	14.2227	11.9575	11.9546	11.9026
JUP	11.7984	12.1221	12.6864	12.4832	12.6066	13.7862	14.1112	13.7219	13.9902	14.2286	12.1915	12.8385	12.4452
TLN1	13.3926	13.0937	13.2232	12.4934	12.097	12.4568	14.1047	13.6782	13.9732	13.916	12.3516	12.6032	12.4846
SPINT1	10.165	11.1072	12.3157	12.5051	11.8005	13.1078	14.0925	13.4118	13.9286	13.8407	11.1723	11.5694	10.7427
SPTAN1	13.3847	13.2666	13.3218	12.5608	12.547	12.645	14.0581	13.7245	14.1537	14.0319	12.8776	12.81	12.7914
IL6ST	11.3897	10.954	12.225	12.8004	11.3117	13.3145	14.0557	13.496	13.8541	13.7424	12.0547	11.8251	11.9764
HMGCS2	8.84887	7.47298	11.7671	10.5739	7.74649	11.9692	14.0539	13.0028	14.4205	13.4731	8.98208	8.31991	9.30867
IGF2R	12.8261	12.636	12.6434	12.518	12.3393	12.7431	14.0505	13.9592	14.1208	14.1125	12.3527	12.2878	12.4728
PLS3	12.4882	12.5298	12.6575	12.0152	12.4684	12.2948	14.0451	13.3426	13.9355	13.3202	11.3572	11.915	12.069
MYOF	12.23	11.496	12.3972	12.4146	11.1773	13.6577	14.0397	13.4469	13.9807	13.6048	11.552	12.1746	11.6552
SURF4	12.2457	12.3895	13.1433	12.9367	12.6549	13.3379	14.0284	13.9847	13.9593	13.9923	12.3328	12.1794	12.1594
RTN4	12.4758	12.5023	12.4106	12.0298	12.0319	12.3083	13.9976	13.6058	13.7451	13.9497	12.8439	12.4919	12.5024
RPL15	14.8014	14.504	14.6992	15.0789	15.2108	15.106	13.9952	14.2033	13.963	14.2323	14.1676	14.5644	14.3887
RPL7A	14.9257	14.62	14.917	15.2101	15.3274	15.0864	13.9901	14.2043	13.9922	14.0807	14.4078	14.5741	14.4583
S100A10	11.1565	11.1823	12.3186	11.8885	11.0008	12.7568	13.9882	13.8023	13.8934	13.7302	11.1223	11.1146	10.7402
TPM3	12.7243	13.0076	13.2232	12.7908	12.6982	13.0101	13.9776	13.8446	13.8126	13.681	12.3232	12.3051	12.2754
S100A16	10.6849	10.8967	12.565	11.6134	10.7283	12.4839	13.9731	14.0504	13.896	13.8928	10.1971	10.4382	10.0425
CD63	12.1351	11.9803	12.4475	12.6094	12.3882	12.904	13.9724	13.878	13.8734	14.3234	12.0016	11.9772	11.9
HNRNPA1	15.5088	15.4613	15.5108	15.9083	16.0576	15.6127	13.9529	14.657	13.9654	14.2236	15.3013	15.4001	15.6271
VCL	14.1201	13.1618	12.8559	12.4811	12.3114	12.3318	13.9526	13.5262	14.0759	13.7176	12.1044	12.0878	12.6173
FLNC	13.8593	13.1405	12.7043	12.1343	12.5019	12.8898	13.9362	13.8201	13.936	14.4001	12.6427	12.6697	12.331
EPCAM	10.7237	11.9469	13.0088	13.2188	13.0073	13.946	13.9252	13.5688	13.9594	13.8226	10.9026	11.6893	11.0096
LAMP1	12.4335	12.3686	12.453	12.13	11.7996	12.3134	13.9232	13.635	13.8167	13.81	12.2425	12.063	12.1832
PRDX1	12.7607	13.1066	13.6191	12.7777	12.9238	12.6642	13.9213	13.8221	14.0128	13.741	11.6846	11.5771	11.8241
ALDOA	15.0173	15.0061	15.4014	15.9599	15.8192	15.605	13.9198	13.7327	13.5407	13.9301	14.2601	14.2322	14.8104
F2RL1	10.246	10.3335	11.3505	11.2134	10.8943	12.2973	13.9111	13.5892	14.1972	14.5175	9.4276	9.53492	10.1743
MYL6	12.8855	12.473	12.6243	12.3281	12.1022	12.2976	13.9044	13.5362	13.599	13.8362	13.1365	12.9433	12.6951
GSN	11.6273	11.8723	13.3083	12.8737	12.5804	14.4796	13.9034	13.8503	14.3073	14.6774	12.1057	11.9454	11.9104
HABP2	9.04067	8.67998	12.1947	12.3423	9.05927	11.8044	13.8834	12.2613	13.9603	12.6543	7.87034	7.09751	8.59552
ITGAV	11.9464	12.1142	12.226	11.4477	11.4317	12.0877	13.878	13.764	13.9532	13.4359	11.2723	11.7217	11.576
NEU1	10.7158	10.4761	11.9334	11.809	10.8223	11.9946	13.875	13.4307	14.0023	13.9707	10.7064	10.6536	11.0262
B4GALT1	11.3727	11.4735	13.2213	12.164	11.0299	13.3481	13.8749	13.6135	13.8499	13.8482	11.0386	11.4441	11.3816
RPSA	14.9544	14.73	14.8813	15.0613	15.2748	15.2493	13.8383	14.2006	13.7196	13.9649	14.1653	14.3775	14.281
PRSS23	11.2302	10.9897	10.3892	10.9571	9.53198	11.5681	13.8368	13.4179	13.4308	13.3586	11.1747	11.213	10.9978
FURIN	12.227	11.5291	12.1441	12.1682	11.5593	12.639	13.8233	13.3628	13.2733	13.6282	11.1345	11.3913	11.0357
MSMO1	11.2438	11.9082	13.0075	11.0173	10.6018	11.5796	13.8017	12.9074	13.6068	13.4535	11.2038	10.2741	10.6962
SPINT2	11.1098	11.572	12.4751	12.9097	12.3321	13.2506	13.7995	13.4071	13.6131	13.799	11.784	12.3352	11.656
ANXA5	12.8972	12.4178	12.7342	12.6237	12.1136	12.8606	13.7849	13.5872	13.6757	13.5346	12.2229	12.2395	12.1563
CDH1	10.8743	12.3845	12.4109	13.0533	13.5269	14.6985	13.7734	13.1501	13.5574	14.1505	12.1646	13.0074	11.9281
ATP1B1	10.7833	10.5056	11.5243	12.1801	10.4895	12.7115	13.7714	13.4791	13.4761	13.4019	11.7303	11.4173	11.8323
ACLY	12.8257	13.5689	13.3633	12.5779	12.6987	12.7185	13.7709	13.497	13.4635	13.5338	12.5966	12.3513	12.3218
CD99	12.0429	11.5086	13.0564	13.219	12.146	13.5179	13.77	13.6532	13.7437	13.4744	12.2808	12.2199	11.9996
PFN1	13.2117	13.2643	13.2088	12.9187	12.905	13.0758	13.7683	13.6205	13.5516	13.5878	12.0267	12.1445	12.1541
IDH1	11.3935	12.5357	12.8844	11.52	11.7307	12.718	13.7666	13.5772	13.8441	13.6705	11.6267	11.3882	11.2513
AK4	11.137	11.458	12.8337	12.6461	12.1553	13.0683	13.7663	13.3688	13.9228	13.5772	10.9255	11.2831	11.9657
PVRL2	12.3402	12.2709	12.3736	12.5131	12.2654	12.7224	13.7636	13.3869	13.4551	13.423	11.9927	12.5331	12.5367
HPX	6.01904	5.82912	8.81855	8.75504	6.95799	9.66582	13.7602	12.3406	13.6483	14.0845	8.7727	9.16872	9.4521
RPS3	14.6872	14.29	14.51	14.9336	15.0524	14.661	13.7584	14.0005	13.5472	13.8921	13.9941	14.24	14.0237
GNB2L1	14.5616	14.3999	14.6168	14.9445	15.0364	15.0986	13.7523	13.9022	13.6812	13.9555	14.1247	14.3871	14.4021
S100A14	11.6486	11.6263	14.5115	13.3232	12.0839	14.294	13.7438	13.4993	13.9656	13.7414	9.61695	9.48163	10.0289
ABCA1	10.6868	10.7283	12.2484	11.1437	10.6963	12.0458	13.7101	13.3519	14.1041	14.2368	10.0251	10.055	10.2073
HMGA1	15.4185	15.4231	15.2422	15.2429	15.6603	15.2494	13.7086	14.3556	13.5899	14.1979	13.9591	14.0013	14.5038
SAT1	10.5746	10.0798	12.4193	12.0034	11.04	12.4802	13.6764	12.7086	13.3594	13.4274	10.3654	10.2693	10.6409
MLEC	12.3618	12.4917	13.0568	13.1308	12.8956	13.3426	13.6754	13.5126	13.5342	13.8261	11.9238	12.0237	11.8698
PVR	9.52944	9.62725	11.8555	10.4017	9.95799	11.6327	13.6741	12.9518	13.6278	13.0905	9.36884	8.94837	9.40656
CALM1	12.3828	12.4144	12.3607	11.8744	11.9411	12.5954	13.6676	13.4276	13.6554	13.4711	12.8845	12.2703	12.4108
PDIA6	12.6207	12.6995	13.1755	13.4112	12.8046	13.0242	13.659	13.3745	13.6049	13.8684	12.2443	12.3194	12.4681
LIFR	10.9469	11.2614	13.2896	12.982	11.6159	13.494	13.659	13.5081	13.5306	12.7758	11.0738	10.5142	10.5381
RPS8	14.5078	14.3036	14.6374	14.7702	14.966	14.8516	13.6506	13.9393	13.6536	13.8941	14.055	14.3288	14.2821
NQO1	10.4949	10.8267	12.5542	9.2373	8.18786	9.70395	13.6483	13.1106	13.6851	12.9366	7.86062	7.96729	8.05058
SLC2A3	15.141	14.7753	15.9197	17.4017	16.6902	17.9328	13.6108	15.0993	13.8683	14.3076	14.8488	15.2997	15.13
PTP4A1	12.1621	11.8578	12.8306	12.2774	11.4328	12.5537	13.6031	12.8688	13.709	13.7177	11.9756	12.0252	12.5918
SEC61A1	12.3208	12.1879	12.5316	12.5272	12.0447	12.6805	13.5992	13.4726	13.342	13.4906	12.4976	12.2758	12.0313
GRN	12.5074	12.2727	12.4411	12.4793	12.0206	12.6164	13.5904	13.2455	13.6522	13.6953	11.9927	12.276	12.0486
MT-ND6	13.2288	12.9175	12.4435	11.2806	11.0338	12.6797	13.5889	12.9367	13.7526	13.2066	12.0824	12.5581	12.8075
ADAM9	11.1757	10.7775	12.0687	11.384	10.5098	11.8854	13.5811	12.8601	13.5737	13.0641	11.157	10.9632	11.0897
RPS6	14.6716	14.4602	14.5617	14.8285	14.858	15.0612	13.5619	13.8742	13.6303	13.8666	14.1685	14.5043	14.4147
KIF1C	11.5277	11.7908	11.8942	11.8464	12.0443	12.2671	13.5528	13.3097	13.4679	13.3226	11.4374	11.7376	11.6901
ACTN1	13.1596	12.7615	12.3556	12.1803	12.3091	12.673	13.5498	13.5696	13.3357	13.5607	11.7594	11.9972	12.0016
GNS	11.8936	11.4771	12.5343	11.9496	11.2066	12.6136	13.5449	13.1501	13.832	14.3266	11.6832	11.7175	11.7683
RPN2	12.6271	12.7109	13.085	13.1875	12.7315	13.0764	13.5437	13.2961	13.4557	13.5262	12.3468	12.2944	12.3263
HYOU1	12.7055	12.9681	13.1233	12.5049	12.177	12.1573	13.5412	13.4893	13.5717	13.4478	12.1869	11.9558	12.1041
TM4SF1	6.60928	6.94063	8.68794	8.67936	7.91134	10.322	13.5411	12.5093	13.1382	13.1158	5.87999	5.83448	6.72596
ITGA5	12.0113	11.5658	12.0907	11.4496	10.971	11.3186	13.5364	13.1249	13.418	13.3605	10.5723	10.0802	10.0891
CDC42	12.4591	12.2379	12.4339	12.4197	12.1449	12.9207	13.5305	13.2751	13.3755	13.4632	12.1745	12.3639	12.1746
C5	7.73041	7.92263	11.0149	10.0765	8.36151	11.1759	13.5204	11.9644	13.7986	13.7839	8.83852	9.00441	9.29511
HIF1A	11.9976	12.3965	12.6367	11.8173	11.8384	12.422	13.5199	13.1359	13.3889	13.3644	11.9966	12.4454	12.1687
TMED9	11.5797	11.6809	12.7675	12.9315	12.0951	12.617	13.5194	13.5446	13.5687	13.5668	11.5977	11.4672	11.5027
CAPN1	11.1424	11.636	11.7409	11.7452	12.1568	12.3436	13.5071	13.0352	13.226	13.2543	11.5053	11.7853	11.2495
PYGB	11.2594	11.2482	12.0944	11.1134	10.8069	11.351	13.5037	13.2271	13.4923	13.2221	11.152	10.937	11.0303
CKAP4	11.9304	12.0573	12.5132	12.84	12.1959	12.7671	13.4988	13.4912	13.4939	13.5512	12.3816	12.3939	12.5704
DIAPH1	11.6964	11.6333	11.9361	11.3252	11.2461	11.8242	13.4952	13.1475	13.473	13.4736	11.1279	11.195	11.0766
RRBP1	11.4752	11.8343	12.4234	12.5408	12.2302	12.84	13.4607	13.5833	13.4562	13.6261	11.724	11.7052	11.4668
ADD3	12.1479	11.9821	12.7305	11.7791	11.5457	12.3827	13.4563	13.1309	13.5472	12.5693	11.2172	11.4095	11.3633
LAMB2	11.647	11.4709	12.0426	11.9483	11.5924	12.5119	13.4528	12.5955	13.4915	13.3942	12.5008	12.6081	12.4653
ERRFI1	10.8116	11.2214	12.55	11.1858	11.3559	13.2228	13.4528	13.2879	13.6391	13.6525	11.7701	12.2172	11.8433
TAGLN2	10.6604	11.3112	11.0012	10.7914	10.5689	12.0023	13.4527	13.163	12.7326	12.9817	11.1674	11.0271	11.002
NPM1	14.6024	14.633	14.7579	15.1955	15.2455	15.046	13.4425	13.8988	13.542	13.7579	13.8367	14.045	14.3899
MAN2A1	11.9073	11.6397	12.6593	12.7439	11.9448	12.5759	13.4314	12.7855	13.4871	13.2319	9.97422	10.4825	10.3453
CDKN1C	9.96246	10.5166	12.5604	12.0242	10.7109	12.2767	13.4177	13.4123	13.946	13.7344	11.8594	10.9969	10.9503
SDC4	10.9722	10.9926	12.0127	11.5943	11.4	13.1875	13.4173	13.0553	13.0674	13.2641	10.8527	11.3926	11.0159
RPS18	14.6918	14.1003	14.4442	14.6564	14.8152	14.6916	13.4015	13.7495	13.3772	13.7219	13.8026	14.0907	13.749
IQGAP1	12.2889	12.3588	12.5591	12.1885	12.2868	13.4807	13.3885	13.366	13.2729	13.6532	12.0319	12.4293	12.0438
SHISA5	11.9606	11.9745	12.4	12.3208	12.0722	12.8688	13.3872	13.2136	13.287	13.5766	11.5192	11.7077	11.7
PLOD1	11.8477	11.3538	12.149	13.222	12.5229	12.8216	13.3567	12.9861	13.3503	13.03	11.9141	12.3851	12.6536
SLC7A7	9.0051	9.35044	11.9466	10.4937	9.40545	11.4981	13.343	12.7544	13.3505	12.6483	8.90855	8.77129	8.70901
RPL18A	14.4123	14.2158	14.5704	14.5976	14.6557	14.8153	13.3427	13.6056	13.2691	13.5062	13.7507	13.8812	14.0483
LY6E	11.1278	11.4714	12.7899	12.6977	12.3352	13.8704	13.3355	13.1108	13.2195	13.731	11.5995	12.1375	11.3387
PTTG1IP	12.1429	12.1283	12.2294	12.8428	12.4269	12.8956	13.3303	13.233	13.0833	13.3251	12.7551	12.6506	12.6344
TNFRSF21	12.2012	11.142	11.5323	11.2417	10.2904	11.0225	13.3234	12.5443	12.7223	12.9038	10.2038	10.3153	10.4883
KDELR2	11.654	11.5211	12.5053	12.5633	11.8982	12.9484	13.3224	13.1079	13.3522	13.1829	11.759	11.5081	11.2513
CTSD	11.408	11.2097	11.6113	12.0534	11.3175	11.9499	13.3216	13.0553	13.226	13.599	11.3394	11.3231	11.387
CLU	11.9594	11.9484	12.4071	11.8576	12.1464	12.5741	13.3167	12.9763	13.7593	13.863	11.6718	11.4095	11.51
QSOX1	11.1912	11.2566	11.9921	12.7847	11.7498	11.7931	13.3162	12.1278	12.8876	13.2933	10.4896	10.8202	10.6418
PARM1	8.58271	8.97887	11.708	9.38437	7.82049	11.3833	13.304	12.5475	13.8914	13.7921	9.87517	9.36162	9.67449
CD24P4	10.9666	12.3558	12.3143	12.5417	13.1705	13.8151	13.2977	13.2264	13.1014	13.2573	11.4789	11.7877	11.1762
CAPN2	11.5381	11.342	11.0991	11.5582	11.1243	12.2386	13.2965	12.8964	13.1991	13.3913	12.152	12.5317	12.0901
ITM2C	12.6199	12.551	12.5411	12.794	12.8872	13.5771	13.2899	13.6736	13.212	13.812	12.2898	12.3504	12.1774
ODC1	13.362	13.1815	13.8367	12.5697	11.8879	11.8005	13.2886	13.8109	14.098	14.4939	12.7825	12.3448	13.225
RPS11	13.9316	13.5669	13.8791	14.3325	14.5212	14.4297	13.2814	13.5247	13.2471	13.4762	13.8393	13.9613	13.8855
TPI1	13.7555	14.0893	14.3761	14.7732	14.8482	14.5437	13.2782	13.2857	13.1195	13.3966	13.6891	13.5941	14.1242
DDOST	12.4776	12.5056	12.9349	13.1272	12.6569	12.9989	13.2734	13.1536	13.1863	13.2805	12.0507	12.2909	12.0773
PEBP1	12.0939	12.1604	12.3867	12.3303	12.2904	12.3162	13.2702	12.999	13.3615	13.3078	12.2239	12.2843	12.3137
EIF4B	14.2973	14.0458	14.4587	15.0018	15.0892	15.0201	13.2618	13.4472	13.3708	13.4312	13.7361	13.8523	14.1129
CAP1	12.2643	11.9843	11.873	11.7584	11.7026	12.1725	13.2456	13.2003	13.0879	13.2506	11.7792	11.715	11.5918
MSN	13.0705	12.7998	12.8646	12.4313	12.2727	12.2693	13.2417	13.3423	13.2216	13.2111	12.3172	12.0266	12.2803
RPL7	14.4012	14.0576	14.3623	14.472	14.5681	14.5271	13.2401	13.7121	13.3695	13.6643	13.6169	14.1232	13.9988
RPL5	14.4761	14.0694	14.2295	14.6521	14.6701	14.5963	13.2385	13.4873	13.2268	13.4604	13.9529	14.2356	14.1567
SEPP1	8.53083	7.91658	9.5542	8.68453	9.05315	10.7553	13.2344	12.4338	13.5102	13.6476	9.08996	9.56162	9.14688
MYL12B	11.2251	11.23	11.5313	11.0809	10.736	11.8566	13.2334	12.8224	13.0934	13.2775	11.2357	11.7496	11.2121
MYO1C	11.9555	11.4092	11.7616	11.6683	11.6544	12.0573	13.2321	12.5751	12.9258	12.9331	11.0043	11.186	10.7805
NAP1L1	14.6187	14.2718	14.2663	14.9779	14.7535	14.8166	13.231	13.5646	13.2983	13.1415	14.2467	14.1509	14.5063
SPINK1	2.09621	2.34369	5.53233	8.63464	7.29557	9.65504	13.2302	12.2042	12.6188	13.5265	7.82609	7.83448	7.7192
PTMA	14.4688	14.8733	14.6018	14.8767	15.3787	14.9034	13.2267	13.8314	13.078	13.5995	14.2411	14.3365	14.3874
NDRG1	10.3622	10.3267	12.519	14.2365	12.6312	14.5936	13.2261	11.6428	12.8639	13.4992	10.1718	11.132	11.3519
MT-ND3	12.5015	12.1247	11.2135	9.87975	10.1934	11.2986	13.2176	12.8138	13.1082	13.032	11.4545	11.6857	12.0543
RPN1	12.2419	12.1234	12.4549	12.7558	12.4352	12.8799	13.199	13.1219	13.0562	13.2173	12.0766	11.972	12.0268
PGK1	14.1229	14.0765	14.3812	15.2593	15.2996	14.2841	13.194	12.983	12.773	13.2277	13.3748	13.5564	13.967
TAGLN	12.3168	11.1185	9.98446	8.38437	7.53418	8.67864	13.1757	12.535	13.1682	12.9606	9.99102	9.78068	10.1342
BIN1	10.6172	10.4678	12.1851	11.7544	10.89	11.992	13.1624	12.722	13.2424	12.5715	10.4697	10.0921	10.5207
JUND	12.2893	12.0895	12.3708	12.3708	12.0589	12.5595	13.1517	12.6313	12.7867	13.0676	12.9984	13.1871	14.1729
BASP1	11.8713	12.2993	12.0135	11.7265	11.8636	12.1622	13.1493	12.8167	13.0856	13.0895	12.5194	11.9552	12.0131
ANXA6	12.0431	11.8137	12.5635	12.194	11.7555	12.6005	13.1442	13.3759	13.2878	13.2577	11.8628	11.6293	11.7995
SND1	12.7143	12.7649	13.0435	13.419	13.3643	13.4612	13.1437	13.1465	13.0432	13.1158	12.5424	12.3736	12.2791
EPAS1	7.89062	8.94658	10.6292	9.72147	9.24541	12.8928	13.1376	13.328	12.5821	14.1967	13.2026	13.9062	12.6938
RAB11FIP1	10.7856	10.8007	11.2511	11.4351	11.1582	11.9299	13.1353	12.2126	12.8429	13.0094	10.6666	11.0135	11.6143
ALPK3	10.7467	10.8531	11.3958	10.7334	10.7041	11.395	13.1304	12.689	13.09	12.5775	9.84961	10.3732	10.3864
PGAM1	13.3416	13.5915	13.8096	13.9782	14.0425	13.5083	13.1276	13.0205	12.8074	12.9869	12.4403	12.5788	12.8639
NID1	12.3597	12.5204	12.6287	13.1809	12.5905	12.9618	13.1262	13.3865	13.0354	12.4002	10.7824	11.0417	11.5718
LGALS3	7.95833	7.38809	10.4013	9.18536	7.70019	11.0825	13.1209	11.8951	13.0879	13.0983	9.37568	9.45339	9.3811
RPL14	13.8523	13.7207	14.0425	14.2212	14.2609	14.3546	13.1195	13.3434	13.1984	13.385	13.2388	13.5605	13.4812
CLIC1	12.2349	11.9774	12.3983	12.2774	11.9037	12.395	13.1184	12.8841	12.967	13.2225	11.4686	11.5282	11.3546
GFPT1	12.2757	12.1446	12.8253	12.8703	12.5724	13.1383	13.1094	12.991	13.1439	13.1432	11.2571	11.4017	11.29
SC5D	11.8787	11.495	11.72	10.9258	10.4838	12.3369	13.1042	12.761	13.093	12.3783	11.3464	10.8045	11.093
GSTA2	7.52247	8.09858	11.0019	6.82461	4.93152	8.97047	13.1012	12.1426	13.5714	13.4193	6.98208	7.29016	7.61385
RPS4X	13.8993	13.6728	13.9376	14.1517	14.1365	14.3852	13.0941	13.3108	13.0665	13.2504	13.4538	13.7971	13.6177
CST3	10.6743	10.6502	11.9936	12.0683	10.6655	12.5214	13.0941	13.0724	13.1199	13.2059	11.5756	11.3767	11.428
VIL1	6.74006	7.65112	10.2401	9.21425	7.73887	10.3342	13.0846	12.2262	13.2934	13.0322	7.59954	7.14814	7.89738
SLC39A14	10.7692	11.0579	11.568	11.6453	11.4872	11.5514	13.0818	12.8193	13.3378	12.891	10.5981	10.701	10.927
CPD	12.2707	12.1584	12.5758	12.7553	11.9189	12.4054	13.0786	12.6365	13.0576	12.8445	11.6359	11.4951	11.7667
XBP1	10.7383	10.9317	11.9925	12.6857	11.4793	12.166	13.0672	12.4549	12.8193	12.7724	10.8447	10.5069	10.943
LSS	11.1088	12.0375	12.0152	10.5222	10.7738	10.8613	13.0671	12.3679	12.6443	12.4589	11.8057	11.0439	11.2354
CTTN	11.4625	11.6742	11.1126	10.9904	11.4399	11.4515	13.0638	12.8296	13.0252	12.9422	11.5196	11.8782	11.5139
CD276	12.2796	12.1191	12.3282	12.0368	11.7719	11.9428	13.0417	12.951	12.9373	13.0236	12.0454	11.9043	12.1656
TUBA1C	12.46	12.6058	12.8016	12.1835	11.9706	12.5107	13.0413	13.1155	12.9653	13.0613	11.1085	11.1533	11.3098
RPS3A	14.3722	14.0084	14.3352	14.5228	14.3967	14.5056	13.0376	13.3583	12.9846	13.3025	13.8132	14.0561	13.8518
ATP13A3	11.3028	10.9628	11.5738	11.7111	11.2501	11.6322	13.0374	12.5011	12.8572	12.4658	10.7105	10.8695	10.83
LIN28A	15.1882	15.1682	15.1506	15.1244	15.9118	14.9892	13.0338	13.8588	12.7725	12.9511	12.3895	13.1889	13.2863
CD164	12.341	11.9086	12.7663	12.506	11.9282	12.8209	13.0267	12.8286	13.2455	13.3772	11.7183	12.3701	12.0272
TMEM30A	11.9351	11.5296	12.1994	12.0902	11.7826	12.3856	13.009	12.5958	13.0482	13.0225	11.9731	12.1761	12.1031
DST	11.602	11.7394	12.2738	11.6614	11.5924	12.3264	13.0019	12.9729	13.5101	13.0431	11.7987	11.7438	11.947
TKT	13.6509	13.7406	13.6744	13.6241	14.0591	13.7861	12.9894	13.0102	12.7361	13.187	12.4563	13.0744	12.9281
VDAC1	11.9699	11.9723	12.0736	12.6061	12.1536	12.5696	12.9865	12.6742	12.9956	12.7803	11.6213	11.527	11.6914
HMGCS1	11.4368	12.5699	12.7876	11.0838	10.8339	11.3035	12.9863	12.4551	12.6656	12.6937	12.3688	11.4841	12.1619
EHD1	10.3346	10.447	11.2584	10.6178	10.2481	10.9201	12.9799	12.5764	12.6585	12.6173	11.148	10.782	11.0891
GPX4	12.1072	11.926	12.3334	12.3778	12.1129	12.8379	12.9777	12.6556	13.0151	12.8842	11.7698	11.6404	11.8827
RPS16	13.8216	13.6157	13.7878	13.9962	14.1713	14.0123	12.9762	13.1715	12.8952	13.0536	13.2036	13.3338	13.4374
RPS14	13.9621	13.5409	13.8737	14.1737	14.1584	14.0706	12.976	13.2597	12.9615	13.2068	13.3794	13.7443	13.4501
LAPTM4A	12.1324	11.8762	12.4255	12.3171	12.0307	12.8926	12.9758	12.9304	12.7765	13.1605	11.6728	12.3616	11.811
OLFML3	10.1569	11.501	11.2098	11.7327	12.0299	13.2279	12.9748	13.0038	13.0484	13.9788	10.6956	10.6981	10.4962
CGN	9.94587	10.2792	12.1346	10.9956	10.7341	11.6898	12.9711	12.4948	13.2898	12.7234	10.2659	11.4069	10.294
IGFBP3	9.25944	9.12505	10.2475	9.4974	9.99202	12.6005	12.9672	13.2289	13.6259	14.3157	13.6129	13.2151	12.4803
COLGALT1	11.8477	11.6791	12.2466	12.1684	11.737	12.0712	12.9666	13.0534	12.8251	12.9532	11.2043	11.0378	10.9696
TGM2	8.97681	8.79984	8.62919	9.99661	9.16532	10.6626	12.9646	11.8494	11.3991	12.9988	10.9156	10.6136	10.1253
STX3	10.251	10.1052	10.8781	11.2866	11.0531	11.8641	12.9597	12.6174	13.0237	12.6606	10.147	10.5955	10.6649
TMEM2	10.6843	11.4884	11.4552	11.2142	11.4073	11.7593	12.9575	13.2111	12.8396	12.6725	12.0769	11.9854	12.0653
RPL10A	13.872	13.593	13.7983	13.9636	14.1729	14.1071	12.9525	13.2274	12.9712	13.1364	13.151	13.5337	13.3806
GOLM1	11.507	11.6072	12.0359	12.3388	11.8173	12.7872	12.947	12.781	13.085	13.4724	11.8398	11.928	12.0051
S100A11	11.4611	10.8379	11.1568	10.9318	10.2588	12.1435	12.94	13.1281	12.7202	13.2082	11.108	11.5337	10.7005
ECE1	12.5616	11.6263	11.7974	13.0764	11.9812	12.4124	12.9275	12.7234	12.729	12.629	11.5029	11.6764	11.3644
MYO1B	10.8857	10.8031	11.2444	11.3048	11.06	11.4428	12.9271	12.4438	12.9176	12.689	10.9737	11.3567	11.3059
COPB2	11.776	11.7862	12.3017	12.2426	12.0115	12.6507	12.9139	12.7826	12.8679	12.929	11.7085	11.4742	11.2448
ARF4	11.3437	11.5056	11.6593	11.8954	11.544	12.1849	12.9129	12.8575	12.8105	12.8352	11.7027	11.5357	11.5629
ERGIC1	11.319	11.3493	11.6529	12.0875	12.0099	12.2101	12.9073	12.4156	12.8605	12.7001	11.3364	11.513	11.5886
RPL18	13.9209	13.5802	13.8088	14.0511	13.9715	13.8771	12.9057	12.9906	12.739	13.0643	13.4289	13.5287	13.4638
CD151	10.4878	10.338	10.5689	11.0381	10.8517	11.0929	12.9055	12.3757	12.3958	12.5733	10.7682	10.9424	10.6391
SCARB1	10.2901	10.3129	11.2908	11.5276	10.5276	11.705	12.9012	12.1991	13.0107	13.0592	9.6596	9.80191	10.2571
NDST1	11.4151	11.6977	11.4488	11.8184	11.7148	12.2809	12.901	12.8176	12.7416	12.673	12.0753	12.4532	12.1891
SQSTM1	10.8922	10.3002	10.6816	11.0462	10.4198	11.4707	12.8987	12.5277	12.8055	13.1543	10.4194	10.3536	11.1607
MACF1	12.8292	12.8251	12.9605	12.1376	12.0299	12.0388	12.8981	13.2435	13.1364	12.7318	11.8493	11.9146	12.062
S100A6	9.83992	8.91961	9.2129	9.8921	9.12792	10.1939	12.8896	12.3595	12.3334	12.7795	9.89434	9.64771	9.23716
NBEAL2	9.84887	10.6827	11.1153	10.7648	10.276	10.7164	12.8873	11.8277	12.7116	12.0118	10.4374	10.9073	10.178
FOSL2	9.55837	8.70124	9.92465	11.2289	9.80599	11.0573	12.8823	12.1366	12.8249	12.5084	10.774	10.8851	12.0603
DUSP9	7.64053	8.74286	11.4424	8.73524	8.43872	10.6387	12.8804	11.6863	12.844	12.4117	8.70645	9.08241	9.28599
RPL12	13.8954	13.5833	13.7898	14.2137	14.4215	14.3355	12.8708	13.0829	12.8426	13.1803	13.0532	13.4909	13.2112
TM9SF2	11.7795	11.6063	11.893	12.0644	11.7941	12.4817	12.8685	12.5422	12.8063	12.9513	11.8373	11.9207	11.7217
DSG2	11.9679	12.4285	12.6233	13.1954	13.2162	13.9628	12.8666	13.0154	12.6963	13.341	12.0049	12.7145	12.1122
GPX1	11.6743	11.5648	11.5709	11.7436	11.6765	11.5303	12.8657	12.4659	12.5305	12.7109	10.9121	10.8726	10.8816
HSPA4	12.5616	12.9012	12.601	12.5536	12.6881	12.7003	12.8638	12.957	13.0774	13.0635	11.8878	11.9137	12.0384
LDLR	11.2212	11.8979	12.1807	10.6158	10.7436	11.1683	12.8626	12.2417	12.3798	12.6333	11.738	11.1789	12.6068
ARL5B	11.4497	11.3318	11.505	12.1617	11.7061	12.1976	12.8417	12.098	12.6352	12.5757	11.3888	11.5534	11.8587
CST1	10.5961	11.7179	13.1195	13.8069	12.5868	13.2851	12.8393	14.1492	13.5935	12.8118	9.93426	8.51898	9.62835
UBR4	12.5239	12.603	12.8163	12.5003	12.6209	12.2156	12.834	13.1128	13.1306	12.8609	11.8824	11.9702	12.062
LDHA	14.6596	14.5809	14.8823	15.8173	15.5934	15.1195	12.8327	12.7525	12.1619	13.2059	14.0021	14.1903	14.7873
LMAN2	11.2967	11.2709	11.6357	11.7572	11.3763	11.8223	12.8279	12.4179	12.6684	12.7302	10.9753	11.0775	10.9611
TMEM8A	11.2366	11.042	11.4258	11.1148	10.6775	11.4528	12.8249	12.4097	12.7083	12.7458	11.0568	11.071	10.9915
MGAT4B	11.4964	11.0621	11.1947	11.1808	10.902	11.2087	12.819	12.337	12.7131	12.6202	11.4585	11.213	11.1743
BZW1	12.1901	12.2721	12.0545	11.641	11.3516	11.5208	12.814	12.727	12.973	12.9079	12.0637	12.063	12.2754
SERBP1	13.7013	13.7621	13.6927	14.1236	14.4684	13.7888	12.812	13.1703	12.7864	12.8722	13.1836	13.2537	13.5023
SLC16A1	12.8806	13.2171	13.2899	13.3434	13.8694	13.9084	12.8118	13.2429	12.9212	12.9919	12.0142	12.4888	12.3593
ILF3	13.7478	13.9078	13.4722	13.6578	13.939	12.9576	12.7942	12.9676	12.6742	12.6226	13.7948	13.6491	13.8946
STT3A	11.8447	11.5633	12.124	12.4653	12.0539	12.7211	12.7899	12.6395	12.7053	12.8044	11.7452	11.6429	11.6134
CAPZB	11.9291	12.0747	12.2352	12.2046	12.3123	12.4308	12.7868	12.5891	12.6718	12.7555	11.7189	11.6921	11.6758
TMBIM1	10.2238	9.76154	11.2511	11.0701	10.1639	11.6089	12.7859	12.1811	12.6377	12.7763	10.1737	10.3899	9.62474
PLIN2	10.3441	9.87351	10.2066	12.6892	11.4334	12.676	12.7837	11.7551	12.2362	12.9124	9.92729	10.0627	10.1431
H3F3B	13.6633	13.6	13.9592	13.5419	13.2639	12.9563	12.783	12.8697	12.5893	12.9778	13.6215	13.8079	14.158
PCYOX1	11.4665	11.329	11.8272	11.7123	11.3371	12.1965	12.7824	12.4381	12.8631	12.7378	11.052	11.4374	11.2843
EGFR	8.67364	8.80967	9.54032	10.3043	9.24272	11.1998	12.7817	11.9873	12.7659	12.6937	10.2986	10.9992	10.2837
PACSIN2	11.2012	11.06	11.5045	11.5906	11.3149	11.5155	12.7786	12.3939	12.6788	12.5532	10.8342	10.9334	10.7724
PROM1	9.18544	9.61235	10.6441	9.76849	9.70801	10.7257	12.7786	11.9428	12.7665	11.9675	9.86913	9.24629	9.67798
TUBA1A	13.6467	13.4604	12.7263	12.23	12.1305	11.5601	12.7754	12.9136	12.1271	12.4392	15.6674	13.6807	14.4179
PTPLB	11.7149	10.7966	11.8149	11.2789	10.1439	11.579	12.772	12.4257	12.7974	12.3354	10.3842	10.6724	10.2951
CYB5R3	11.4614	11.4868	11.7173	11.718	11.6473	12.0425	12.7687	12.3547	12.6797	12.7729	11.5948	11.4996	11.6297
RPS6KA3	10.6217	10.0838	10.9771	10.7234	10.1279	11.1607	12.7639	12.0493	13.2204	12.8495	10.1106	10.4825	10.1317
PERP	11.559	10.9429	11.9856	12.1596	11.5064	12.9446	12.7607	12.5025	12.7125	13.0945	11.079	11.6128	11.0241
DDX17	12.9626	12.7653	12.4076	13.7109	13.986	13.861	12.7603	12.9136	12.9981	12.7204	13.711	13.7525	13.285
SCAP	11.6139	11.5531	12.1819	11.9712	11.8451	11.8928	12.7601	12.299	12.7169	12.5907	11.4884	11.3882	11.5222
SDF4	11.1023	11.1517	11.4973	11.7878	11.2936	11.8467	12.7596	12.458	12.621	12.7098	11.4939	11.3386	11.4485
ERP29	11.955	11.7248	11.8793	12.0924	12.0229	12.1233	12.7591	12.6632	12.7225	12.9851	11.3787	11.6532	11.4868
RPL23	13.7662	13.5561	13.8428	13.95	14.0256	14.258	12.7585	13.1251	12.8141	13.0998	13.1394	13.5571	13.5467
TRAM1	11.1999	11.0316	11.5025	11.7002	11.3352	12.6261	12.7582	12.4912	12.6539	12.7748	11.2543	11.3807	11.4023
RAB1A	11.375	11.5286	11.7036	11.3708	11.3478	11.8097	12.7523	12.5101	12.727	12.7045	11.3688	11.4344	11.4321
LINC00261	9.39389	8.63648	11.8418	11.3611	9	11.5125	12.7493	12.3998	13.1854	12.3626	8.32005	7.90487	8.74936
TMED2	11.4673	11.5566	12.0394	12.1047	11.8486	12.685	12.7489	12.4563	12.6839	12.8098	11.4537	11.562	11.3316
RPS24	13.7354	13.4092	13.7879	13.9106	13.9351	14.1244	12.7464	13.0238	12.8989	13.022	13.0452	13.3725	13.3422
NUDT4	11.1218	11.376	12.286	12.4399	11.6594	12.2306	12.7452	12.4848	12.6402	12.7062	11.401	11.5389	11.828
RPL11	13.7714	13.3284	13.78	13.8321	14.0982	14.2838	12.7425	13.1468	12.9266	12.9693	12.8156	13.2577	13.1363
GLUD1	11.6862	11.6207	12.7195	11.7243	11.4878	12.5208	12.7418	12.8803	13.1275	12.8557	11.1345	10.8137	11.033
TPP1	11.2657	10.808	11.6455	11.8013	11.1532	12.2407	12.7332	12.1711	13.008	13.189	10.8354	11.105	11.1842
CTSA	9.67741	9.56286	10.1787	9.69225	9.64831	10.1729	12.7302	12.0794	12.7948	12.9941	9.84838	9.92558	9.7477
IGFBP2	15.0492	14.2	13.9798	14.8371	14.709	13.6036	12.7284	12.3616	11.9512	12.168	13.6931	13.5282	13.9603
TLN2	10.7134	11.1006	12.2581	11.7609	10.967	12.4031	12.724	12.5586	12.9871	12.6249	11.1639	11.5487	11.1418
WARS	10.8422	11.0709	10.0135	10.7082	10.9621	11.3274	12.7207	12.4554	12.1839	12.3838	10.7817	10.597	10.6102
RBM47	9.79433	9.98321	11.5192	11.1596	10.7959	11.9622	12.7198	12.0683	12.7407	12.675	9.79327	11.1262	10.2595
MBOAT7	11.5127	11.1992	11.4041	12.0216	11.7982	12.2569	12.7165	12.1777	12.5063	12.8309	11.5235	11.5016	11.4888
KIAA1522	11.1273	11.603	12.0677	12.4428	12.3149	13.0889	12.7123	12.0965	12.5015	12.5617	11.3637	11.8904	11.6056
C3	6.21168	6.56092	7.01776	8.34899	8.47584	10.3014	12.7109	8.86735	11.7931	12.3696	7.51535	7.38468	8.46023
COPG1	11.559	11.6955	12.2457	12.0703	11.7747	12.4343	12.7052	12.4395	12.5999	12.504	11.5558	11.3373	11.2037
PTGR1	11.0205	10.6447	11.5025	11.1319	10.7484	11.2735	12.7019	12.3348	12.6178	12.0409	10.1806	10.3427	10.5429
SERPINF2	7.83767	8.07161	11.0292	9.29423	7.74649	10.3288	12.6988	11.0987	13.0158	12.5507	7.14302	7.46008	8.18417
CHPF	11.1578	11.1992	11.6203	11.9088	11.3836	12.14	12.6984	12.5888	12.4072	12.7618	11.346	11.8059	11.0486
LSR	10.9275	11.0838	11.3964	11.6276	11.3818	11.7467	12.6934	11.8801	12.351	12.4845	10.7273	11.0764	10.9189
ATP6AP1	11.0146	11.0899	11.6607	11.6483	11.0408	11.9313	12.6908	12.2119	12.574	12.6193	11.6455	11.5507	11.7043
CCNI	13.2341	12.8399	13.3544	14.0364	13.5567	14.062	12.6853	12.6055	12.732	12.8639	13.3918	13.1512	13.505
ARF3	11.8952	12.0966	11.7883	11.7812	11.8658	11.967	12.6848	12.5231	12.4149	12.6764	11.4411	11.3776	11.3981
SLC25A1	11.7304	12.0989	12.3388	11.9041	11.8096	11.831	12.6762	12.1458	12.2798	12.3591	11.5607	11.1769	11.2151
TJP2	10.8726	11.2578	12.0005	10.7107	11.6715	12.535	12.6762	12.6645	12.865	12.905	10.6873	11.442	10.6065
ARPC2	11.5894	11.6296	11.663	11.6572	11.4174	12.0659	12.673	12.6255	12.6427	12.7004	11.4056	11.5475	11.3579
KLF6	11.0787	10.5831	11.4834	11.2772	10.7531	12.1983	12.6711	12.3936	12.2604	12.9932	11.9824	13.1567	13.9701
EPHB4	11.9801	11.8359	12.3279	12.1451	12.0288	11.9652	12.6689	12.3912	12.5766	12.4557	11.3187	11.6561	11.4414
TRIP12	12.125	12.0298	11.9823	11.9002	11.8362	12.1088	12.6641	12.6091	12.6582	12.6365	11.6406	11.5278	11.3687
HPGD	8.13695	8.96721	10.1025	8.10472	8.52978	11.8739	12.6629	12.4597	13.3725	13.3199	8.80598	9.20105	8.5992
CHP1	11.7325	11.4832	12.2349	11.6977	11.3295	12.2068	12.6621	12.1199	12.598	12.2743	10.6575	10.6974	10.678
FGFR4	9.55427	11.1039	12.1877	10.8134	10.9423	11.7278	12.6585	12.4537	12.6852	12.0793	8.52153	8.41256	8.99012
NR2F6	11.3901	11.5281	11.6099	11.6996	11.665	11.8238	12.6561	12.2365	12.291	12.51	11.2534	11.5771	11.4269
TSPAN14	10.5733	10.9983	11.3764	11.4819	11.0048	12.1416	12.6556	12.3422	12.3056	12.4752	11.8839	11.6378	11.5619
MICAL2	7.96246	7.73601	8.47093	7.40957	7.29557	9.60442	12.6458	12.1192	12.3217	11.9798	7.53991	7.56318	7.40235
CNOT1	13.0723	13.2932	13.2063	13.4483	13.5722	13.3696	12.6404	12.7417	12.7068	12.6789	12.2583	12.5045	12.5584
SIPA1L1	10.8539	10.6511	10.8267	10.4774	10.5689	10.9246	12.6386	11.9806	12.4649	12.0772	10.1903	10.3607	10.449
SPOCK2	7.95833	7.46471	10.5152	9.38754	8.28515	9.68713	12.6374	10.73	12.8876	12.2795	8.35161	7.30511	8.0124
NCOA4	11.3719	11.211	11.9537	12.37	11.6386	12.8189	12.6347	12.4009	12.6371	12.6603	11.3178	11.422	11.3199
ATP2C1	11.4271	11.3341	11.7009	11.5704	11.4042	11.717	12.627	12.248	12.6897	12.531	11.1101	11.2812	11.1317
TRNP1	6.06583	8.45639	7.32588	9.36839	9.52978	10.2903	12.6227	11.4602	11.9176	12.1372	8.39936	7.99982	8.60655
CGA	1.09621	1.02177	4.94737	1.55782	0	5.48295	12.6227	7.47928	6.61815	13.4863	5.80091	6.63593	5.91523
SOCS3	10.2451	9.20664	9.62544	10.2815	9.97915	10.9731	12.6205	12.0071	11.6086	12.5627	11.0853	12.2105	11.7281
ANKRD1	12.5042	10.7833	10.387	9.61987	8.71966	9.48051	12.6182	12.1281	12.6267	12.084	8.56406	9.49961	9.59736
PLEKHB2	11.5305	11.1658	11.4798	11.1296	11.1323	11.2721	12.6117	12.1398	12.5077	12.4749	10.8866	10.7746	10.7502
LRP10	10.453	10.2227	10.6065	10.2539	9.70606	10.9146	12.611	12.3658	12.4998	12.8324	10.9899	10.8701	10.7344
TIMP3	11.0426	9.17658	10.0334	10.4228	9.25345	9.5356	12.6089	11.9286	12.2802	13.2932	10.7733	10.527	10.8618
AES	10.6106	11.275	11.4594	11.5268	11.4855	11.2749	12.6019	12.0874	12.1955	11.9583	11.5254	11.1809	10.9838
ZYX	11.8528	11.5216	11.1206	11.1999	11.3627	11.7872	12.5986	12.4106	12.2387	12.6011	11.497	11.3204	11.787
C6orf106	11.5158	11.61	12.0238	11.6819	11.8766	12.0065	12.5978	12.2939	12.6153	12.4441	10.8794	11.1429	11.2495
KPNA3	11.1023	11.0119	11.4787	11.1153	11.0577	11.4646	12.5973	12.1153	12.6748	12.2078	10.8459	10.691	10.9277
PACS1	11.7932	11.4433	11.6924	11.4703	11.1272	11.9069	12.5947	12.1855	12.5298	12.2206	11.2352	11.3899	11.4465
PPIB	10.8087	11.2324	11.6042	11.7243	11.1199	11.6067	12.5871	12.4726	12.4528	12.6129	10.9395	10.9912	10.8031
FKBP1A	11.9521	11.6982	11.5547	11.4458	11.5369	11.6055	12.5825	12.4406	12.4288	12.6733	11.3324	11.4759	11.2247
SULF2	10.9212	11.2054	11.5723	10.6794	10.7139	11.986	12.5711	12.9871	12.6336	12.5572	10.734	11.1466	10.8347
HIPK2	10.8627	11.1251	11.6694	11.7234	11.0955	11.9187	12.5706	12.5641	12.6736	12.0531	12.0311	12.2402	12.392
NUCKS1	13.7187	13.9024	13.644	14.0015	13.8969	14.0244	12.5683	12.9288	12.644	12.9148	13.3711	13.3956	13.5388
TUBB6	11.763	11.3476	10.6008	10.9071	10.2747	10.1729	12.5683	12.3021	12.2366	12.4262	11.1142	10.8663	11.0891
AQP3	7.38161	8.07705	11.189	8.58573	7.77654	10.0728	12.5641	12.2169	12.8957	12.65	7.65117	7.76589	7.87931
MYL12A	11.6017	11.2122	11.3043	11.1503	10.7775	11.5852	12.5634	12.1128	12.3663	12.5904	10.7894	11.1605	10.8602
ITPR3	9.09056	10.2337	11.0277	10.9598	11.0485	11.1706	12.5615	11.8855	12.6921	12.5715	8.88718	9.12516	8.96749
F11R	10.9169	11.3014	12.1694	11.6555	11.6113	12.8393	12.5576	12.0944	12.4603	13.0688	10.0584	10.8857	10.0013
PDXDC1	10.9412	11.0204	11.5903	11.7761	11.5587	12.3686	12.5563	12.2729	12.673	12.4671	10.8776	11.0004	10.7377
CLDN4	9.71948	9.85307	11.1921	10.5919	10.5064	11.9348	12.5537	11.8997	12.2938	13.6844	10.9139	11.2859	11.0904
GPR126	10.1305	9.6764	10.9269	10.139	9.17381	10.4975	12.5495	11.2082	12.5294	11.6064	8.50915	9.29765	8.89138
LPP	11.6591	11.2434	11.3759	11.1744	10.7322	11.6311	12.5469	12.4851	12.6436	12.3401	10.3833	10.86	11.0262
TXNRD1	11.6299	11.8105	11.925	11.2316	11.0354	10.9618	12.5445	12.4109	12.6576	12.4784	10.9015	11.1419	11.2957
GPI	13.2592	13.3164	13.495	14.1168	14.0951	13.6046	12.5368	11.9326	12.1488	12.0656	12.5179	12.5678	13.1307
CERS2	10.6347	10.7213	11.363	11.3449	11.3609	11.9726	12.5363	12.0512	12.5588	12.2699	10.5849	10.8876	10.861
SLC39A1	11.7801	11.6607	11.8662	12.1317	12.1685	12.2371	12.5355	12.3406	12.3545	12.6359	11.3333	11.6147	11.365
CYBA	10.8671	10.4226	10.4285	10.786	10.8033	11.0023	12.5323	11.9974	12.1719	12.4249	10.0563	10.3436	9.63375
RPL32	13.5037	13.1914	13.5722	13.6937	13.7734	13.7508	12.5305	12.8147	12.5539	12.6987	12.9377	13.1624	13.1511
HOOK3	11.0858	11.1498	11.6529	11.4386	11.015	12.0301	12.5299	12.2483	12.7915	12.392	10.8746	10.7591	11.1015
MVP	8.37543	7.78332	9.36915	9.2373	8.94812	9.76335	12.5289	11.4317	12.1762	12.6722	8.83852	9.00211	8.33322
ACAA1	8.49424	8.84513	10.6207	8.71011	8.3812	9.95649	12.523	11.8303	12.6386	12.2363	9.12487	9.13565	9.04789
RHOC	10.2091	9.94361	10.7616	9.73773	9.29298	10.4472	12.5182	12.1746	12.4284	12.5724	10.1259	10.1636	10.1176
SHC1	12.3093	11.9904	12.0174	11.5511	11.6539	11.2819	12.516	12.0152	12.2882	12.1075	10.918	11.5057	11.1151
ZFP36L2	12.0735	12.3801	12.9888	14.1838	13.8453	14.1059	12.5149	12.7076	12.8451	12.8512	12.0576	12.6473	13.2562
PDLIM1	11.7298	11.8467	12.189	11.909	12.1913	12.9348	12.5139	12.1934	12.0373	12.0793	10.4169	11.0434	10.703
BCL9L	11.5162	11.6351	11.9485	11.6158	12.0233	12.3237	12.5114	12.2671	12.3602	12.4514	10.9302	11.2967	11.3875
P4HA1	12.5669	12.3431	14.0004	14.2832	13.6455	14.3915	12.5011	12.95	12.6169	12.8572	11.9264	12.2229	12.6964
SQLE	11.0682	11.6791	12.2315	10.9534	10.8719	10.9254	12.4984	11.992	12.0627	12.0733	11.783	10.8575	11.3848
SEMA6A	13.4599	13.2367	13.1842	13.0745	14.0852	14.17	12.4971	12.9804	12.7062	13.6108	12.0076	11.8202	11.6538
LMNA	10.5699	10.5305	10.7452	10.644	10.3478	11.1622	12.4954	12.2345	12.143	12.4491	11.291	11.0249	11.9178
RAB3B	10.2753	10.8883	11.2377	10.7458	11.2292	11.5601	12.4828	12.2384	12.7799	12.8641	9.43417	10.0044	9.59182
PRSS12	8.37543	7.97596	9.53433	9.31271	8.73122	11.0532	12.4828	11.333	12.2477	12.5963	10.5084	10.5878	9.92701
HEPH	11.3358	11.2227	11.5864	11.9214	11.8259	12.5707	12.4812	12.1991	12.8336	13.238	11.1147	11.79	11.4643
RNF213	11.5357	11.2715	11.6264	10.8519	11.004	10.9687	12.4748	12.0209	12.5385	12.5437	10.2851	10.6543	10.5333
NEDD4L	10.8666	10.9962	11.8161	11.9728	11.5706	12.2339	12.474	12.1541	12.5625	12.344	10.5973	10.655	10.9999
UGT2B11	5.0031	6.4812	8.15422	6.18718	5.08352	9.54029	12.474	12.6012	12.7486	13.265	7.72263	7.47998	7.80467
ACADVL	11.7017	11.0427	11.4594	11.314	11.0127	11.1284	12.4718	11.7305	12.4553	12.3226	12.1249	12.0846	11.8959
PTBP3	12.0487	11.8879	12.3525	12.2611	12.0996	12.5872	12.4693	12.0922	12.3178	12.4632	11.0289	11.4462	11.3854
PROS1	10.1641	9.54337	10.7692	11.5725	10.3541	11.1894	12.4676	12.0198	12.4656	12.2136	9.89553	10.4517	10.4076
ALDH3A2	10.3916	10.8443	10.9932	10.3587	10.7051	10.3138	12.4662	11.7551	12.4807	11.8779	9.65258	9.94002	10.1681
NACC1	12.1476	12.4386	12.0856	12.1577	12.585	12.2142	12.4612	12.4466	12.2258	12.3179	11.1178	11.319	11.1106
FAM107B	9.63278	9.66382	11.2831	10.8915	9.55384	11.0977	12.4595	11.9068	12.3415	11.973	10.8848	10.6166	10.9546
SERP1	11.5228	11.5241	12.0408	12.1277	11.755	12.1607	12.4528	12.2574	12.1645	12.4097	11.2878	11.2105	11.2612
CDKN1A	10.7023	9.96721	10.2872	9.52505	8.80234	9.7951	12.4525	11.9444	12.2469	12.3786	9.48564	9.34544	9.82998
EIF3L	13.326	13.0037	13.2096	13.7256	13.8119	14.018	12.452	12.6144	12.4378	12.673	13.1255	13.2896	13.3277
ATP9A	10.196	10.2566	10.7147	10.2513	9.82049	10.8725	12.45	11.6586	12.5169	12.2957	10.8211	10.48	10.2431
SSR1	11.5733	11.3443	12.0156	12.1746	11.6913	12.5059	12.4477	12.2936	12.4367	12.2691	11.3529	11.2958	11.2436
OGDH	11.1977	11.2263	11.027	11.0809	11.0661	11.1166	12.437	11.8669	12.2806	12.1676	11.0941	10.959	10.6754
PDE5A	9.45669	9.52758	10.9983	9.78784	9.49178	10.2847	12.4367	12.2276	12.7864	11.2814	9.47294	9.09537	9.24188
ENC1	9.67992	9.50155	9.95187	11.7038	9.9265	11.4848	12.4339	12.3446	12.1972	12.9853	12.2805	10.8925	11.9589
SLC2A1	14.0656	13.5885	14.1595	16.0751	16.0369	16.6745	12.4316	13.1308	11.5691	13.7784	14.9711	16.049	15.8956
PODXL	13.9214	14.3001	14.0437	14.1077	15.2946	14.5074	12.4313	13.8412	12.3001	13.026	12.7438	12.9142	12.2208
GPRC5B	10.3426	11.1562	10.5845	11.1739	11.9164	11.2826	12.4147	11.9616	11.8999	12.03	11.1708	10.6825	10.783
ITGB5	10.8649	11.5161	11.849	11.9788	11.2982	12.2288	12.4129	12.5008	12.2689	12.4586	11.2172	11.419	10.9922
SEC24A	10.4159	10.68	11.5213	12.0725	11.2238	12.3433	12.4109	11.8119	12.573	12.2492	10.3385	10.3263	10.4285
PRDX3	11.6849	11.5945	12.1022	11.891	11.8096	11.3794	12.4063	11.9888	12.462	12.319	11.1234	11.2622	11.1228
HTT	11.9591	12.014	11.8045	11.575	11.7427	11.4945	12.406	12.324	12.2762	12.1795	11.2048	11.2165	11.1488
MBNL3	6.82413	7.7222	9.9903	9.26691	7.64424	11.2508	12.4005	11.1238	12.2035	11.7517	9.94119	9.97315	9.43364
ANXA11	10.9078	10.748	11.0299	11.1224	11.1402	12.1781	12.3981	12.127	12.1818	12.1831	10.3859	11.2371	10.5129
GPRC5C	10.4727	10.3815	11.4667	11.5149	11.2149	12.1307	12.3973	12.2345	12.3571	12.5654	10.0637	10.3696	10.0653
PRDX5	11.2315	11.0852	11.3328	11.3539	11.4901	11.3885	12.3929	12.019	12.079	12.1616	11.2636	11.0954	10.8921
FBLIM1	8.68117	9.56673	8.90156	9.94045	10.1381	10.9687	12.3923	11.5139	11.8983	11.9975	9.87396	10.0835	9.75598
MMP15	9.89279	10.7446	11.1079	11.0167	11.4257	11.8185	12.3891	12.3595	12.0571	12.2187	10.6206	10.6061	9.72933
NOTCH3	12.7123	12.9819	12.2469	13.3671	13.2621	13.1209	12.3879	12.5066	12.0623	12.2473	13.4208	13.3371	13.5344
UGGT1	11.5961	11.8267	11.5308	11.4243	11.0416	11.1622	12.3876	12.2499	12.3495	12.4435	11.2819	11.1309	11.2928
HIGD1A	10.6616	10.4173	10.596	10.386	10.1103	10.8471	12.3876	12.0167	12.3832	12.5304	10.5723	10.5452	10.5061
GBF1	11.5024	11.5176	12.0465	11.6026	11.2474	11.891	12.3832	12.1486	12.621	12.4913	11.2663	11.3286	11.316
H2AFY	11.0091	10.9716	10.776	11.1479	10.4929	10.9997	12.3832	12.1906	12.2926	12.0874	11.986	11.6076	11.8039
DUOX2	8.53638	4.4812	9.87337	9.86616	7.26409	8.6572	12.3802	10.0221	11.4578	11.0423	5.95495	5.40564	5.73938
CHST3	9.92276	10.1433	10.8406	10.719	9.96617	10.6089	12.3793	11.9731	12.2555	11.4664	10.349	9.77129	10.0956
FAM83H	10.919	11.2415	10.6879	10.4511	11.026	11.0784	12.3788	12.1742	12.1168	12.3179	10.0131	10.8261	10.1202
PKP2	10.8699	10.7708	10.7675	11.889	11.3078	13.0803	12.3767	12.3971	11.9487	12.4664	10.9091	12.001	11.0214
NACA	13.1257	12.9137	13.2022	13.5442	13.671	13.7559	12.3696	12.7124	12.4428	12.7803	12.7922	13.1913	13.1791
MYRF	9.88193	9.98466	10.2536	9.95336	9.89259	10.3689	12.3669	11.9031	12.3202	11.6597	10.9296	11.6832	11.3448
DUSP5	9.66859	8.62909	9.76158	10.0824	8.72353	11.0557	12.3591	11.7945	12.2149	13.0899	9.23801	9.84858	10.6409
MYL9	11.0348	10.2373	9.88597	9.49593	8.53857	10.0031	12.3552	11.6147	12.2502	11.9241	9.5819	9.32358	9.63913
PPP1R14B	10.8511	11.6323	11.3403	11.3318	11.4475	10.9972	12.3516	12.1566	11.9993	11.9839	11.0273	10.9304	11.0646
HSPB1	10.7657	11.4119	10.6969	10.4488	11.2414	11.8613	12.3498	12.1377	12.1753	12.9497	11.1786	11.0169	11.1266
LRRC8A	11.6638	11.2202	10.9376	10.5372	10.5881	10.7664	12.3425	12.0171	11.9762	12.2356	10.7406	10.6753	10.91
AARS	12.1397	12.2859	11.9413	12.6496	13.0518	12.4924	12.3371	12.098	12.253	12.4774	11.9261	11.05	11.3332
KDM5B	13.0707	13.1517	13.3335	13.5089	13.7616	13.7033	12.3322	12.3537	12.4201	12.7136	12.2072	12.4416	12.5314
COL3A1	10.0677	10.8673	9.99613	12.8215	12.9162	13.7659	12.3306	15.228	12.739	14.4483	16.1113	15.4407	14.5524
C12orf75	8.80357	9.19169	10.2705	10.2116	9.14241	10.3315	12.3288	11.6532	12.0196	11.9578	9.14302	8.9555	9.04789
VASP	11.1144	11.2397	10.8365	10.792	11.219	11.3104	12.3202	12.0553	11.9335	12.2609	10.4169	10.5554	10.1718
JAK1	9.95522	9.89828	10.3328	9.88088	9.44107	10.4105	12.3184	11.4804	12.0071	11.7383	10.1698	10.2588	10.2548
BCAM	11.4053	11.259	11.9258	12.5573	12.2776	12.8095	12.3174	11.958	12.474	12.4609	11.4978	12.1705	11.5983
PIEZO1	10.9185	10.7565	11.027	10.4096	10.71	11.3172	12.3156	11.6664	12.1284	12.1117	10.4974	11.2487	10.5217
SEPW1	11.1533	11.2518	11.462	11.1679	11.091	11.1909	12.3131	12.0954	12.2353	12.2187	10.543	10.722	10.4305
RAB10	11.6479	11.5186	11.7063	12.0865	11.884	12.1588	12.3109	12.4956	12.2539	12.4534	11.2058	11.0478	10.9115
DLAT	10.6787	10.8129	11.5562	11.0512	10.9759	11.3853	12.3097	11.9997	12.3943	12.1716	10.0827	10.1769	10.1532
TAPBP	9.86549	9.37049	10.12	9.75135	9.87186	10.7664	12.3094	10.9588	12.3625	12.0145	10.1816	10.035	10.0693
LRPAP1	10.4785	10.4343	10.8422	11.0646	10.4055	11.0351	12.3066	12.0951	12.1408	12.1096	10.7946	10.7887	10.7167
APEH	11.4375	11.5696	11.5096	11.5988	11.6113	11.4775	12.3032	11.888	12.0918	11.9007	11.0104	10.937	10.83
SNX3	10.8759	10.6346	11.1972	11.2373	10.9555	11.7654	12.3007	11.9672	12.275	12.3598	10.6798	10.8377	10.9255
MAN1A1	10.2819	9.80476	10.9578	11.6608	10.8169	12.2167	12.2982	12.2619	12.3932	12.8651	11.3753	12.6514	11.8039
ACTR1A	11.7609	11.6342	11.2973	11.2285	10.8464	10.9722	12.2951	12.2129	12.1632	12.0733	11.7159	11.4199	11.3442
PON2	9.949	9.62168	10.2166	9.80575	8.98076	10.1237	12.2944	11.4335	12.1329	11.9817	11.2413	10.191	10.632
COL5A2	11.5144	11.0979	10.9564	11.9635	10.6402	11.7684	12.2853	12.477	12.3858	12.8619	13.2503	12.9762	12.857
WASL	11.1775	10.8507	11.4166	11.3085	11.4884	11.7598	12.2821	11.6762	12.3876	11.9151	10.7125	11.0997	11.072
FILIP1L	6.35673	7.26017	7.3166	7.20887	6.58602	9.94946	12.2771	11.5922	12.6242	11.9984	8.44558	8.30882	8.32879
HSD17B4	11.313	11.7708	11.907	11.838	12.1561	12.3172	12.272	11.9306	12.388	12.0002	10.8685	11.0232	11.0364
CMPK1	10.6514	10.3448	11.1845	10.956	10.3111	11.4156	12.2675	11.7398	12.3115	12.3574	10.6708	10.691	10.7005
GLDC	10.9438	11.3227	11.9132	10.8809	10.9514	11.349	12.2666	11.9616	12.3969	11.9208	10.2502	10.3491	10.4429
CLDN18	7.24595	6.66562	9.95785	12.9523	9.79318	10.1638	12.2598	11.6398	11.4782	10.7067	6.90856	5.9906	7.71241
B2M	10.3186	10.0344	10.4604	10.9225	10.6133	11.1841	12.2582	11.6635	12.1091	12.8118	10.9572	11.1351	11.2012
CORO1B	11.0111	10.6207	10.696	10.7914	10.8849	11.5502	12.2566	12.0167	12.0273	12.0523	10.9567	11.0781	10.8394
DGCR2	10.9153	11.2446	10.8852	11.2591	11.3238	11.3963	12.2566	12.1124	12.1136	12.0865	11.7862	11.7115	11.4378
PRSS8	9.47269	10.2721	11.2487	11.8693	11.5479	12.5368	12.2547	11.8377	11.9949	12.1957	10.2144	10.8499	9.90336
LRRN4	7.1551	6.94063	6.94737	8.35224	8.34154	9.17135	12.2505	11.6457	11.724	10.8934	7.87999	8.70238	7.23242
PDLIM5	10.1112	10.4678	10.7305	10.6865	10.4126	10.5485	12.2502	11.7528	12.427	12.0814	10.925	11.215	11.326
PLCXD1	10.6661	10.8929	11.4557	11.6939	11.4821	11.615	12.2476	11.9122	12.4723	11.9734	10.3473	10.34	10.2229
SPSB1	8.32503	8.82267	8.92312	8.06562	8.125	9.16832	12.2469	11.2949	11.8677	11.4762	9.48089	9.69672	9.91671
PRDX4	10.6224	10.5375	11.3207	11.5564	11.0032	11.5624	12.2466	11.9055	12.1501	12.5372	10.2887	10.2958	10.2571
THBS1	11.0096	10.3616	9.3328	8.96721	9.38852	10.119	12.2443	12.1896	11.3123	12.3751	11.8117	12.6862	12.8583
CEP170B	9.13878	10.1237	9.99613	9.51782	9.87186	10.3476	12.244	11.7615	12.1271	11.8542	10.155	10.2646	10.0207
VWA1	9.87975	9.77832	10.2414	10.4025	10.9315	10.9877	12.2437	11.4692	11.6035	12.1874	10.2914	10.8377	10.1878
ALDH18A1	11.6135	11.4924	12.1575	12.2736	11.8042	12.1905	12.2427	12.0005	12.2616	12.221	11.1889	11.1875	11.1054
LAMP2	10.7352	10.6773	11.1253	11.11	10.806	11.8015	12.2382	11.7088	12.1501	12.5172	11.3045	11.4717	11.4372
TRIM71	13.5294	13.7131	13.8427	13.8667	14.5986	13.7188	12.2378	12.6541	12.2902	12.4504	11.1835	11.7709	11.951
APOC1	9.58405	10.0483	12.2943	10.6819	9.54295	10.9963	12.2365	11.966	12.3712	12.1038	7.39936	7.71642	8.0013
ANXA3	9.05814	8.99043	10.687	10.6313	9.48497	11.9726	12.2365	11.8686	12.2407	12.0348	10.037	11.0294	9.82684
SLC20A1	10.6887	10.356	10.1659	10.755	10.2747	11.0744	12.2356	11.8707	12.2778	12.6451	10.6575	10.2703	10.9517
STAT1	10.8326	10.4924	10.7348	10.8392	10.5668	10.8204	12.2349	11.5751	11.9841	11.5784	10.5483	10.6226	10.5779
MGAT1	11.3681	11.1967	11.8149	11.6178	11.1272	11.7086	12.2333	12.1419	12.1226	12.2507	11.0175	10.8839	10.6247
KCTD12	8.82186	8.69419	10.1966	9.83278	9.17663	10.1016	12.2323	11.586	12.2448	10.4599	10.9133	10.9507	10.731
PLOD3	10.3121	10.3881	10.8726	10.9021	10.4816	10.6055	12.2307	11.6442	11.9964	11.948	9.96632	10.1502	9.87019
DUSP3	10.1934	10.2066	10.1025	10.6151	10.5353	11.1781	12.2267	11.8277	12.0964	12.2314	10.7597	10.8913	11.0573
CLPTM1	10.9956	10.9962	11.0348	10.8444	10.7756	11.3389	12.2162	11.9747	12.1632	12.0557	11.0584	10.9092	10.7757
FOXA1	7.44198	7.84831	10.3096	10.3085	8.23733	10.8185	12.2122	11.4317	12.3715	11.8547	8.06056	7.83448	8.55055
TM7SF2	10.1792	10.6719	10.6598	10.2294	10.199	10.5681	12.2112	11.4009	11.9861	11.9835	10.6867	10.7122	10.5964
RXRA	10.5322	10.5355	11.3658	11.4255	11.1066	11.6106	12.2105	11.952	12.4266	12.0309	10.8854	11.0101	10.8464
LAPTM4B	12.785	13.1475	13.0055	13.6508	13.5115	14.0822	12.2075	12.9656	11.8936	12.5087	12.158	12.5686	12.5652
MMP1	2.68117	2.34369	7.06285	8.56345	6.38608	10.3715	12.2062	10.5424	12.0968	11.1779	7.41272	6.51255	5.71241
SLC38A10	10.4654	10.475	10.0077	10.0775	9.84906	10.3179	12.2022	11.8494	11.9944	11.9807	10.9742	11.0044	10.7047
ANKRD52	10.8644	10.7658	10.0587	10.0833	9.9415	10.04	12.2015	11.7041	12.033	12.2244	10.6434	10.79	10.5807
CASK	11.0567	10.9196	11.2572	11.3206	10.9423	11.2973	12.1958	11.781	12.1942	11.9979	10.8211	10.788	10.8448
DAP	10.7769	10.8275	11.4349	11.6849	10.8892	11.7709	12.1942	11.9904	12.2229	12.1425	11.3981	11.1764	11.2945
SLC4A2	10.2349	10.7522	10.7811	10.7227	11.0182	11.3158	12.1935	12.0032	11.9426	11.8641	11.3201	11.3527	11.617
USP9X	13.149	13.4495	13.0213	12.8218	14.0595	12.6133	12.1921	12.2079	12.3119	12.2538	11.8151	11.9156	12.1244
CD59	9.88411	9.93465	10.245	10.1559	9.93818	10.5273	12.1871	11.7963	11.9702	12.2732	10.4666	10.9448	10.6962
SH3BGRL3	10.4806	10.5076	10.5413	10.139	10.3946	10.7872	12.1867	11.8851	12.1758	12.2183	10.7125	10.0943	10.4191
HNF4A	6.96246	8.6764	11.1762	9.70884	8.199	10.98	12.1867	12.2745	12.5281	12.0149	7.13498	7.12305	7.4357
SLCO2B1	6.48852	8.17658	10.6524	8.48856	7.73887	10.8117	12.1837	11.497	12.6527	12.3605	7.81607	7.82932	8.10343
TMED5	9.80241	9.83715	10.078	10.4025	10.1366	10.8329	12.1793	11.3483	12.1667	11.8896	10.2229	10.2405	10.3939
KRAS	11.3085	11.6048	11.35	11.3018	11.1969	11.5426	12.1783	11.7638	12.1351	12.1299	10.9793	10.9513	11.1189
PLIN3	11.1806	11.0511	11.1233	11.0406	11.0888	11.1592	12.1779	11.9584	11.9196	12.06	10.5123	10.6068	10.4531
ATP5G3	11.0768	11.1145	11.3947	11.4037	11.3321	11.126	12.1759	12.0001	12.1136	11.9647	10.8527	10.8524	10.7878
ANKS1A	10.4647	10.6058	10.6543	10.7221	11.0524	12.3121	12.1752	12.0266	12.0051	13.1998	12.2578	12.5335	11.6283
AFF1	11.85	11.6231	12.2657	11.6229	11.4735	11.9916	12.1718	11.8989	12.3917	11.9606	10.5922	11.2322	11.2554
YWHAH	11.6299	11.8044	11.3539	11.3736	11.5209	11.3643	12.1711	11.9664	11.7399	12.2078	11.1178	10.5756	11.0526
NOMO1	11.4622	11.1006	11.4865	11.7053	11.1851	11.2233	12.165	11.8272	12.0392	12.1059	10.5588	10.6477	10.664
SPATS2L	9.41663	9.91961	10.4604	11.2071	10.3478	11.8063	12.1639	11.954	12.2411	11.7565	10.9674	11.335	11.2768
SLC9A3R1	10.58	11.1026	11.4751	10.8334	10.9604	12.349	12.1619	12.5199	12.2701	12.3616	11.0032	11.2506	10.709
GATA4	8.84663	8.50558	11.1012	11.3547	9.16815	10.9415	12.1574	11.7738	12.1068	10.9907	8.12284	7.60606	8.30191
EPS8L2	8.6559	9.30948	10.2066	10.0406	10.1352	11.2357	12.1539	11.6192	12.1805	11.8452	10.2229	10.4692	9.78701
SDC1	10.0658	9.90288	10.9947	9.91977	9.27466	9.03505	12.1536	11.3255	12.052	12.3741	9.97084	9.39519	9.52171
DNAJA1	11.1098	11.1342	10.1633	11.1423	11.0752	11.1638	12.1532	12.4962	12.2308	12.3528	11.8419	11.4882	12.0878
SEL1L	10.8298	10.6844	11.3067	11.34	10.7312	11.3076	12.1532	11.7314	12.3209	11.9766	11.2319	11.0802	11.1507
LPGAT1	9.09996	9.91961	9.93529	9.27378	9.75406	11.3728	12.1512	11.7202	12.4244	12.2821	9.94694	10.009	9.96891
TCEB2	10.9407	10.8967	11.3803	11.0467	10.9423	11.3322	12.1407	12.2032	12.446	12.4973	10.6596	10.6731	10.6102
C12orf49	10.3908	10.2349	10.4253	11.0824	10.32	11.6464	12.1407	12.1153	12.0283	12.1984	10.4276	10.3934	10.4326
INF2	11.8885	11.2324	11.7094	11.3792	11.6018	11.6786	12.1404	11.8472	12.0757	12.1847	10.4793	11.1631	10.6684
PLXND1	12.4682	12.1115	12.6341	11.8613	11.1766	11.0985	12.1401	12.0403	12.3794	12.3965	10.8342	10.8215	10.8142
AGPAT3	9.16588	9.20664	10.3669	9.87297	9.58177	10.6398	12.1369	11.5123	12.2141	12.0042	10.1806	10.2579	10.38
LEPROT	10.1176	9.71873	9.79703	9.66896	9.20454	10.2493	12.1327	11.5145	11.8983	11.6304	10.6075	10.9418	10.3939
USP14	11.2104	11.4306	11.3669	11.3907	11.3708	11.3885	12.1295	11.915	11.9925	11.5928	10.5641	10.6136	10.4643
LRRC59	10.7544	10.9384	11.0489	11.1753	10.8142	11.347	12.1267	12.0044	11.8757	11.9583	10.8521	10.4964	10.5798
TSPAN13	9.72556	9.94806	10.5293	11.0249	9.51871	10.3689	12.1253	11.5912	12.0891	11.9508	9.94579	10.0192	9.69702
FLRT2	9.03088	9.77999	9.98152	10.1018	10.2891	10.8678	12.12	12.8003	12.4768	11.5963	10.0606	10.1018	9.57508
RDH11	10.0706	10.6575	10.8095	10.3603	10.4906	10.9556	12.1193	11.5085	12.1527	12.047	10.5633	10.4297	10.2757
TMCO3	10.2695	10.2886	10.2777	10.3962	10.334	11.0809	12.119	11.7319	12.136	11.9629	10.543	10.79	10.3949
CDH17	2.09621	0	1.62544	6.03356	3.34656	10.2321	12.1147	10.6805	12.4043	13.4711	7.33065	6.64771	7.48434
RPS25	13.1145	12.6895	12.9271	13.3123	13.6459	13.0025	12.1129	12.4338	12.0402	12.3258	12.4591	12.7506	12.593
ERMP1	10.8803	10.5677	11.8769	11.8214	11.2087	11.8556	12.1062	11.5662	12.1654	12.2769	9.95951	10.5069	9.92994
CPS1	11.1546	10.9495	10.9023	10.8977	10.6695	9.82617	12.1029	11.4865	13.0235	12.9876	10.144	10.9714	11.0103
MGAT5	11.5144	10.6889	10.9586	11.4587	10.7867	11.1032	12.1012	11.767	11.9831	11.2401	10.5498	10.4618	10.4541
ARPC3	11.0687	11.0225	11.4263	11.3474	10.9265	12.0699	12.0986	11.9113	12.1324	12.3088	10.8515	11.0671	10.9668
ST14	8.16588	8.78332	10.032	9.76606	8.87012	10.3794	12.0983	11.5074	11.8596	11.9055	9.16884	9.42287	8.85177
LPCAT1	11.7234	11.6466	11.5338	12.5654	12.9547	12.9668	12.0976	12.2199	12.0641	12.6414	11.8737	11.8959	11.5709
UACA	10.866	10.9151	11.3764	10.9132	10.605	11.7034	12.086	12.3808	12.4939	12.0051	9.88479	10.1156	10.0799
NPLOC4	11.1424	11.2227	10.7895	10.6768	10.77	10.8762	12.0849	11.8558	11.9969	11.9241	11.2361	11.2011	11.1927
TRAM2	10.7897	10.6365	10.6404	10.4057	9.9629	10.9997	12.0828	11.604	11.935	11.9069	10.2	10.4534	10.726
ERVH48-1	9.59073	9.98611	11.6951	12.0226	11.06	13.6449	12.0817	11.4854	11.9056	12.162	9.14101	9.09537	8.76257
SERINC3	11.1907	10.7109	11.2955	11.4967	11.2319	12.0849	12.0813	11.9612	12.0302	12.0587	11.0435	10.7003	10.5713
RPS27	12.815	12.4556	12.7646	13.0053	13.6508	13.6615	12.0795	12.6141	12.3575	12.5062	12.4342	12.7498	12.5992
CLDN7	8.6431	9.77999	10.3991	9.51638	9.73887	10.2693	12.0795	11.3348	11.7474	12.1454	9.07323	9.416	8.53139
SLC1A1	8.52526	8.26494	9.97712	10.2098	8.71191	9.46085	12.0744	10.7878	11.917	11.4677	8.20959	8.11882	8.26062
ALDH6A1	10.173	10.5335	11.3635	10.8735	10.8866	11.6529	12.0682	11.5226	12.4922	12.0562	9.82734	10.2883	9.99712
HEXB	10.5733	10.0798	10.9489	11.0735	10.4399	10.9679	12.0678	11.6217	12.0655	12.2248	9.84838	9.97315	10.0096
AMD1	11.0006	11.1172	11.3002	11.4711	10.984	11.1569	12.0663	11.8805	11.9613	11.7367	10.6025	10.6724	10.9739
PLXNB1	10.9344	11.5131	11.173	10.4251	10.7932	10.2693	12.0663	11.5193	11.8634	11.8452	11.8104	11.7403	11.8842
FNDC3B	10.7728	10.8363	11.2783	11.8258	10.9374	11.8538	12.066	11.9688	12.0477	11.9476	10.8788	10.7122	10.8816
HM13	10.5148	10.3727	10.5273	11.0157	10.6894	11.4041	12.0634	11.8972	11.8826	11.9684	10.9209	10.8013	10.7568
ABCG2	8.04652	8.44383	9.753	8.04968	7.22103	10.9809	12.0575	11.2156	11.792	11.6935	8.60245	9.22287	8.00686
TNRC18	11.8159	11.7034	12.0653	12.0247	11.4192	11.3931	12.0538	12.1077	12.0651	11.8847	12.7801	12.9102	12.829
GLS	10.6341	9.90135	9.93832	9.62391	9.48724	9.66367	12.0471	11.587	12.1628	11.8185	9.90855	10.2636	10.3299
LLGL2	9.93436	10.4995	11.2979	10.8455	10.7245	11.5185	12.0464	11.5536	11.8325	11.3457	9.38588	9.94241	9.61385
NCOR2	12.9947	12.7373	12.6648	13.4398	13.432	13.3222	12.0438	12.4472	11.989	12.3294	12.2432	12.7451	12.9966
XPO1	13.8202	13.6306	13.7608	13.2729	13.5885	12.7216	12.0415	12.3727	12.0702	12.2755	12.567	12.8088	12.8382
PCYT2	7.94587	9.44172	9.68433	8.47071	8.59026	9.9722	12.0415	11.5599	11.8445	11.4141	9.55956	9.32725	9.31765
MVD	10.196	11.0912	11.429	9.64263	9.57751	9.7411	12.034	11.3874	11.416	11.4087	10.4641	9.76859	9.9546
FAM127A	10.3346	10.2263	10.727	10.3875	9.86313	10.4372	12.0333	11.6776	11.916	11.8592	11.0579	10.7659	10.6507
HEG1	11.0338	10.4832	10.8868	9.31771	9.34656	9.22187	12.0314	11.6116	11.4478	11.8646	9.93194	10.2346	10.8518
GPC1	10.636	10.7386	10.1864	10.7758	10.5646	10.4321	12.031	11.8489	11.5101	11.6968	11.8258	11.1039	11.4501
CTSZ	9.87209	9.74628	10.2729	10.4722	10.1381	10.7401	12.0295	11.7055	11.8973	11.8307	9.95951	10.4297	10.1619
OCLN	9.72191	9.93166	10.7521	10.8871	10.4126	11.133	12.0261	11.6035	12.1041	11.9583	8.71995	9.29391	9.19151
NR6A1	12.9307	12.7242	12.9956	12.5843	12.5679	12.1554	12.0223	12.1594	12.1046	11.8749	9.75839	10.5491	10.6534
DAPK3	10.8754	10.4162	10.7667	10.5711	10.543	11.0417	12.0204	11.6045	11.6656	11.8016	10.886	10.8568	11.246
SERPINF1	9.80011	9.69772	10.6543	10.9598	11.1674	10.9748	12.0189	11.3736	12.3655	12.1771	10.5558	11.4721	12.2025
MALAT1	13.1378	12.9521	13.1878	11.533	11.5652	11.054	12.0163	12.8722	11.8434	11.2217	11.7122	12.1659	12.1365
TOR1AIP2	10.5141	10.2542	10.9601	10.4205	10.0315	11.3801	12.0109	11.6805	12.147	12.3436	10.0175	10.3509	10.3475
GDF15	9.86439	8.94954	11.1562	11.7149	10.0501	11.6061	12.0063	11.7711	11.9472	12.6293	7.83604	7.71642	7.89738
SERPINE1	10.3138	9.14589	9.09305	7.69737	7.10737	8.40278	12.0044	11.8472	11.5651	12.2758	8.47772	8.76048	9.05327
BCAP31	10.7078	10.8089	10.9216	11.0376	10.7775	11.2028	12.0017	11.8412	11.7999	12.1225	10.6455	10.7966	10.5713
LEPRE1	11.1088	10.9584	11.5066	11.798	10.9147	11.3768	12.0014	11.9528	11.9416	11.5213	10.8428	10.7706	10.844
ADM	9.88302	10.0999	10.6579	11.9935	12.1983	11.9015	12.0002	11.3218	11.4478	11.0309	8.26219	8.65648	9.77076
F3	8.21515	8.40114	9.38477	8.45869	8.10144	9.84715	11.9991	11.373	11.7305	11.7907	8.53381	8.5444	8.5992
MYO6	11.4516	11.1549	11.3936	10.8152	10.9257	11.4002	11.9975	11.6492	12.1324	12.0544	10.6742	11.1156	10.7344
STMN1	12.4379	12.7371	12.3759	12.7352	12.6785	11.9683	11.9944	12.2713	11.8116	11.9002	13.3718	13.1375	13.2303
TGFB1	11.4903	11.0076	11.0978	10.7884	10.4103	11.9574	11.9933	11.8003	11.9588	12.2586	10.2995	10.4143	10.3087
CD46	10.544	10.7741	11.2848	10.7038	10.902	11.3944	11.9929	11.5221	12.1118	11.8963	11.2305	11.3254	10.9943
LMF2	10.6392	10.2373	10.7243	10.78	10.2156	10.921	11.9917	11.6487	11.7068	11.8402	10.8273	10.6367	10.4295
RAB15	10.1415	10.1368	10.0711	9.97568	9.89431	11.0409	11.9894	11.6892	12.0143	11.6665	10.222	10.2732	10.1279
CMTM4	10.2934	10.4781	11.0142	11.1395	11.0539	11.2952	11.9882	11.1715	11.9836	11.7734	10.14	10.5947	10.4129
H1F0	12.9815	12.8154	13.2986	13.3082	13.2056	13.1111	11.9871	11.6752	11.8276	11.9984	13.7336	13.1398	13.7472
PDXK	10.6805	10.9044	10.9756	10.8943	11.0127	10.9092	11.982	11.5525	11.7187	11.6884	10.4513	10.8657	10.6274
CKAP5	13.3851	13.2349	13.2095	13.3946	13.2729	12.5861	11.9773	12.1988	12.1483	11.9601	12.6439	12.4921	12.8729
GPT2	10.1287	10.5916	10.5728	11.549	11.4024	11.4118	11.9734	11.4483	11.7074	11.3244	10.8496	10.2873	10.5591
PEA15	11.0377	10.5325	10.4467	10.4811	9.68442	10.1983	11.9687	11.8119	11.7676	11.8362	12.0123	10.7853	11.0062
SMARCC1	13.083	13.1137	12.7968	13.2772	13.4851	12.7973	11.9668	12.2417	11.8204	11.9771	12.5545	12.7296	12.8253
CYR61	12.8582	12.2385	11.6193	11.0162	11.057	12.0255	11.9668	11.5793	11.6131	12.1984	12.8014	14.7387	14.9087
SYNPO	9.33461	9.41193	8.40242	7.74765	8.81688	8.88821	11.9668	11.66	10.2283	9.5486	9.61983	8.89007	8.86408
RAP1A	9.61059	9.46471	10.6084	10.7526	9.64016	11.0614	11.9628	11.8025	12.0923	11.7106	9.57152	9.53809	9.72427
GUCD1	10.3394	10.6124	10.8259	10.4981	10.3046	10.9353	11.9605	11.5983	11.865	11.8759	10.3192	9.99291	9.8237
SIPA1L3	10.7195	10.6529	10.7217	10.9693	10.8069	10.8992	11.9601	11.358	11.5419	11.1515	10.1747	10.5702	10.5071
USO1	11.7624	12.1112	12.226	12.0295	12.505	12.2586	11.9537	11.6278	12.0244	11.9293	10.7293	10.7503	10.7642
NCK2	10.2099	10.285	10.5572	11.2209	10.6154	11.3814	11.9537	11.4948	11.844	11.6129	10.9776	11.0567	11.3747
TACC1	9.72435	9.65839	9.56795	10.0882	9.5053	11.434	11.9525	11.2885	11.085	11.9112	10.5841	11.2268	10.7748
UGDH	10.7164	10.7488	11.3414	11.3064	10.9952	11.3879	11.9521	11.6935	12.0585	11.9961	10.1669	10.2636	10.1743
CDX2	6.11116	7.02176	9.31427	9.48264	7.61126	11.3233	11.9501	11.0598	12.0827	12.1405	8.2286	7.99522	8.48035
CLDN1	7.19774	9.13811	8.75472	7.64529	9.7895	8.91012	11.9478	10.0266	12.0449	11.4599	9.28052	11.714	11.2306
AGPAT2	7.38161	8.47709	9.45622	9.78182	9.5495	10.4939	11.943	11.0856	11.6207	11.7865	9.25294	9.08457	9.13424
UGP2	10.807	12.3922	11.9197	11.9576	13.1457	12.8676	11.937	12.0433	11.8947	12.3372	10.3977	10.8613	10.1805
JUN	11.0596	10.7118	10.2813	10.5606	10.3665	11.9024	11.9333	11.7426	11.5379	12.2635	12.735	13.5313	14.4445
RIC8A	10.9788	10.8523	10.4989	10.5493	10.4317	10.6496	11.9289	11.6766	11.6502	11.821	10.991	10.9352	10.8023
RAB2A	10.8253	10.8219	11.0642	11.1253	10.9181	11.6588	11.9289	11.8105	11.9846	11.9466	11.1908	11.1585	11.1792
F2	6.66099	7.84831	11.0538	11.3416	9.60499	11.8716	11.9277	11.0628	12.232	12.262	7.79072	7.97198	8.82998
TYRO3	12.3324	11.6973	12.1969	12.9082	12.0809	12.5778	11.9269	12.0687	11.687	12.0475	10.841	11.0209	10.6436
CLIP1	10.4928	10.0919	10.7261	9.90323	9.42456	10.6496	11.9249	11.4266	12.0148	11.872	10.5944	10.5863	10.4943
YTHDF1	10.9702	10.821	10.8161	10.9137	10.9407	11.6139	11.9244	11.9122	11.8044	11.8857	10.981	11.2346	11.0117
PIP4K2C	9.57599	9.47298	9.81691	9.30937	9.0775	9.57728	11.9216	11.3403	11.9365	11.7771	9.35334	9.64331	9.43982
MAN1A2	10.1	10.2458	10.747	10.9137	9.97429	10.7411	11.9188	11.832	12.0576	11.9112	10.435	10.655	10.5505
TARS	10.7938	11.8129	11.1646	12.0502	12.5908	12.2907	11.9163	11.966	11.6169	11.7907	11.4509	10.8111	11.5319
AKT1	10.442	10.6447	10.6598	10.7114	10.5109	10.9635	11.9147	11.5896	11.8071	11.5056	11.3939	10.9472	10.844
TNIK	8.604	9.25058	10.2016	9.6266	9.48951	10.4683	11.9126	11.6268	11.8602	11.0149	9.18644	9.40737	9.93432
SCYL1	10.2819	10.3638	10.6671	11.0249	10.6258	11.2664	11.9086	11.7398	11.7323	11.5706	10.8311	10.681	10.6901
PARP1	12.6898	13.2461	12.7387	12.9247	13.5555	13.0805	11.9057	12.3631	12.022	12.2117	12.8095	12.5282	12.7981
TMEM59	10.5141	10.4044	10.6969	11.1507	10.7588	11.0985	11.9036	11.3434	11.8083	11.8597	11.0874	11.1507	10.8876
CD2AP	10.9599	11.0239	11.3084	11.2483	11.4036	11.7659	11.9003	11.5156	11.8298	11.5892	9.5138	10.3598	9.92554
SLC26A2	9.98596	9.60108	9.9277	9.83975	9.45972	11.0516	11.8995	11.6718	12.2946	11.9871	9.70645	9.43312	9.16937
COL12A1	9.73525	8.61422	7.44987	9.30266	7.17663	10.5681	11.8958	11.2577	11.306	12.122	11.0574	12.0614	11.2115
FAM101A	7.78271	6.66562	8.98006	9.92633	7.97753	8.50712	11.8942	10.8951	11.7705	11.0954	7.32359	7.31253	7.56192
EIF3E	13.0997	12.7868	13.0564	13.5202	13.394	13.6423	11.8921	12.2352	12.078	12.3164	12.7151	12.9595	12.985
DYNLL1	10.9025	10.8371	10.4509	10.8152	10.958	11.0116	11.8908	11.9782	11.844	11.9499	11.0004	10.8039	11.0911
ADAMTS9	10.025	9.73944	11.1787	11.5568	10.0111	10.8716	11.8904	12.3924	11.6295	12.0339	10.5937	10.6389	10.5012
GOLGA3	10.7839	10.6889	11.3149	10.6993	10.8561	11.0458	11.8813	11.7792	11.9457	11.7938	11.1309	10.7625	10.6129
SKP2	10.5246	10.5531	10.8251	10.9431	10.5871	10.8919	11.8813	11.5652	12.1373	11.4382	10.6873	10.8613	10.602
SOD2	10.2645	10.5744	10.9683	10.5018	10.5571	10.5179	11.8813	10.9492	11.5419	11.7891	10.4545	10.2297	10.509
ADAM19	11.0697	10.6411	10.0835	8.91097	8.95142	9.73907	11.8809	12.3894	11.427	11.5157	9.40271	9.17484	8.92701
CEBPD	7.58806	6.51362	7.36241	9.17253	8.10737	9.40536	11.8804	10.5782	10.7688	11.7084	9.78174	10.3847	9.81263
TP53INP1	10.3426	10.4417	10.0405	8.86388	8.54295	9.2735	11.8783	11.1988	11.7824	11.393	9.67769	10.1367	10.2699
ZDHHC7	10.8594	10.7891	10.8813	11.1628	10.896	11.3996	11.8762	11.5317	11.7544	11.8113	10.5021	10.7441	10.6936
CRK	11.0051	10.7641	10.7573	11.0437	10.971	11.1909	11.8742	11.7309	11.8221	11.8377	10.7656	10.7699	10.6919
NAMPT	11.5326	11.535	12.0845	12.3597	12.3107	12.1299	11.8716	11.3646	11.4219	12.0462	10.6104	11.0361	11.3622
SLC44A1	11.2392	11.5091	11.7063	11.5641	11.7355	12.4655	11.8704	11.8618	12.084	12.0078	10.5528	10.8261	10.7099
EHD4	10.2177	9.95398	9.65334	9.98199	9.76347	9.87527	11.8674	11.361	11.6705	11.7356	9.40606	9.4263	9.60471
ANXA4	8.66099	8.80312	10.1266	9.75258	8.80234	11.4028	11.867	11.1317	11.9431	12.078	8.9776	9.27884	8.70559
ARPC5	11.1037	10.6818	10.596	10.5606	10.2654	10.6808	11.8657	11.6863	11.7163	11.9794	10.9944	10.7421	10.6675
FAM211A-AS1	12.496	12.1731	12.71	12.8797	12.939	13.1354	11.8649	11.9931	11.7739	12.0733	12.0101	12.2916	12.1475
RNPEP	11.1121	10.8435	11.0355	10.4313	9.95142	10.98	11.8649	11.2834	11.6766	11.9151	9.90502	10.3785	10.0384
IL6R	7.46544	7.43962	9.99322	7.64529	6.74649	9.28752	11.8598	11.7606	12.1386	11.9255	7.17473	7.13146	6.13424
FAM114A1	9.28932	9.29556	10.5806	10.5774	9.81144	11.2364	11.8585	11.4432	11.9431	11.7818	9.661	9.45003	9.11892
GLTSCR2	12.5664	12.3315	12.6353	13.2547	13.4125	13.4456	11.8577	12.0657	11.8325	11.9016	12.6281	12.7852	12.7609
ARHGDIA	11.0825	10.8759	10.7786	10.873	10.3982	10.6122	11.8556	11.6437	11.5338	11.7416	11.3935	11.2214	11.1138
IL32	5.51124	5.97596	8.1646	6.52361	6.36646	8.8547	11.8543	10.9943	11.606	11.689	5.60536	4.91465	4.84247
ITGA3	10.9532	11.1198	10.9239	10.0285	10.0714	11.0865	11.8496	12.2305	11.7699	12.5654	9.60682	10.0561	9.60471
SPHK2	8.83317	9.5648	8.93226	9.36518	9.28515	10.0217	11.8423	11.3056	11.644	11.3049	10.0595	10.1481	9.78701
BMP2	9.95315	9.76323	11.1523	11.6845	10.272	11.7862	11.8411	11.8092	11.9441	12.1307	9.13095	8.94599	10.3628
ACO2	10.4106	10.4501	10.5601	10.9198	10.6635	10.7216	11.8402	11.2751	11.7682	11.4573	10.6177	10.546	10.6427
FAM213A	10.4814	10.2991	11.0684	11.1315	10.8526	11.6217	11.8385	11.7393	11.7802	11.8808	10.9015	11.0124	10.9115
BEX1	9.40758	9.31178	10.6978	9.14466	8.17098	9.45838	11.8368	11.4062	12.0463	10.8552	9.88718	8.74686	9.03434
MDM2	10.6711	11.3054	11.1365	10.8269	10.7474	11.3436	11.8286	11.7564	11.8027	12.1299	10.4561	10.3144	10.5002
TMEM132A	10.9243	11.0919	10.5631	10.8814	10.5593	10.2917	11.8277	11.4426	11.4578	11.5437	11.827	11.4618	11.583
EPPK1	9.14424	9.53154	9.40461	8.47966	8.83841	9.26502	11.8251	11.2719	11.5425	11.8973	9.04349	8.98132	8.92113
TCF3	12.5824	12.5604	12.234	12.824	13.0147	12.5182	11.8247	12.0251	11.6427	11.6099	12.6753	12.6015	12.784
PAPSS2	8.09996	9.20416	9.26206	9.30097	9.60708	10.0099	11.8216	11.4306	11.7008	11.9002	8.12284	8.81633	8.64983
SAR1A	11.061	10.9488	11.3692	11.077	11.0524	11.3342	11.8207	11.8048	11.801	11.7634	10.8311	10.815	10.64
PBXIP1	10.7029	10.6207	10.8259	10.4205	10.192	10.3963	11.8194	11.1988	11.599	11.4973	10.3429	10.5029	10.5159
FAM115A	10.7334	10.7783	10.8813	10.3457	10.3478	10.2749	11.819	11.1838	12.0411	11.8417	10.6141	10.8701	10.4743
ACO1	10.0725	10.4459	10.9383	10.3293	10.2101	10.4915	11.8155	11.1124	11.838	11.3179	9.76751	9.64771	9.79506
ATP6V0E1	9.64695	9.47915	9.96677	10.009	9.41981	10.8481	11.8155	11.5525	11.759	11.7204	9.73996	9.91221	9.79667
ACACA	11.9041	12.4978	11.9969	11.9531	12.0903	11.2882	11.8103	11.4404	11.6182	11.8281	11.0257	11.0589	11.0739
PYGL	10.1587	9.98177	10.6065	10.5222	10.2561	10.7912	11.8098	11.1415	11.8757	12.0158	9.16094	9.15847	9.58812
SYNGR2	9.68117	9.56286	10.1787	10.583	9.80234	10.9486	11.8072	11.3323	11.597	11.5633	9.59368	9.91465	9.46831
SETD5	12.8814	12.6681	13.0896	12.6433	12.798	12.4984	11.8059	11.9249	11.9416	11.6246	12.1639	12.2838	12.3814
IPO5	13.6808	13.526	13.5368	13.6568	13.7136	12.9804	11.8041	12.2639	11.8537	11.9462	13.0061	12.7307	13.2142
HMOX1	8.37543	8.5414	9.53032	10.266	9.35654	11.1206	11.8037	12.0005	11.0665	12.0449	8.30222	8.5061	8.41912
UGCG	10.4985	10.0905	10.4855	10.5802	10.3836	10.5601	11.8019	11.0478	11.5277	11.1716	9.88598	10.3445	10.5081
C19orf10	10.1757	9.86097	10.5562	10.9421	10.2614	10.4245	11.8001	11.5767	11.4719	11.5584	10.0848	9.75912	9.8158
DNAJC3	10.02	9.94954	10.5883	10.442	9.82049	10.7674	11.7948	11.6911	12.0803	12.1033	9.74788	10.1769	10.2193
RPL22	12.646	12.3476	12.6494	12.8267	13.102	13.0355	11.7926	12.0852	11.7705	11.9757	12.118	12.5651	12.4168
SNTB1	7.01904	7.84194	9.82511	10.0131	9.23733	10.5716	11.7917	10.5875	11.992	11.1295	7.75969	7.79795	8.15942
PFKFB3	10.1977	10.0552	10.078	12.4261	12.6286	11.6556	11.7873	11.2974	11.1584	11.3315	11.139	11.974	12.8452
HIPK3	10.0504	9.81943	10.3431	10.6043	10.1029	11.2422	11.7859	11.1673	11.8287	11.8241	10.5678	11.0004	11.0865
RNASE1	9.07158	7.84831	9.86544	11.7866	9.16532	10.2349	11.7837	10.9051	11.6705	10.5474	7.45207	6.61209	7.52365
NPNT	7.3186	7.67998	8.86702	9.83278	9.20177	11.6305	11.7837	11.7234	11.8623	11.5043	10.0848	10.9726	9.70045
FAM120A	10.7716	10.5226	10.5777	10.747	10.6725	10.8223	11.7828	11.3249	11.7163	11.4948	10.2941	10.4526	10.1125
DNAJC13	10.7562	10.6077	10.8875	10.4617	10.3302	10.8376	11.7824	11.562	12.0387	11.469	10.2038	10.5663	10.366
REEP6	8.06199	9.15362	10.7444	9.61446	9.35903	11.0259	11.7801	11.6162	12.1306	11.8392	8.61117	8.56318	9.1112
CEP350	10.7815	10.8459	11.1072	10.9507	10.7245	11.3382	11.7792	11.5683	12.4054	11.8631	10.7037	10.7873	11.1475
BMPR2	10.2661	10.3583	10.4188	10.789	10.633	11.8024	11.7792	11.7211	11.8287	11.6304	10.9062	11.3009	11.2193
TNFRSF12A	9.73766	9.66562	9.14377	8.8865	9.4574	10.1315	11.7765	11.2726	11.3556	11.8302	9.33065	9.59546	10.1292
PCNXL3	10.7574	10.8562	10.3212	10.0537	9.96942	10.4372	11.7725	11.5317	11.5499	11.7372	11.0531	10.9171	10.7064
STARD10	8.37543	8.3301	10.2669	9.87636	9.2073	10.7247	11.7725	10.5855	11.7813	11.5724	9.71051	9.48656	9.61203
MXRA7	10.2901	10.356	10.2536	10.3244	10.5786	11.119	11.7684	11.5615	11.6009	11.5663	11.4378	12.0641	11.5648
SLC1A3	6.71092	6.99905	7.74784	8.4856	7.51648	9.80098	11.7675	10.8476	11.7636	11.3486	10.159	9.56628	9.55245
CRIM1	10.5391	10.7412	10.4274	10.3277	10.7493	11.1392	11.7671	11.3879	11.2514	11.4723	11.3503	12.0824	12.2542
SPTLC2	9.60268	10.1942	10.3351	10.34	10.5839	10.9174	11.7662	11.1653	11.838	11.5226	10.2248	10.2948	10.2193
BTG2	10.8949	9.79984	10.8992	9.99245	8.9872	10.7391	11.7653	11.5057	11.8489	11.774	10.6141	11.3527	11.7699
ETFA	10.1695	10.0538	10.8646	10.7896	10.4446	11.0031	11.763	11.4692	11.9487	11.6801	10.0659	10.1991	10.1431
IBTK	10.3885	10.6383	11.2884	10.5236	10.5143	10.9591	11.7576	11.3249	11.8138	11.573	10.4415	10.5686	10.5732
TNFRSF1A	10.0649	10.0483	10.2229	10.326	10.2128	10.8509	11.7539	11.4386	11.4124	11.7687	10.2585	9.91587	9.73436
PHGDH	12.0552	12.5662	12.2163	12.5912	13.1133	12.7058	11.7525	11.839	11.4219	11.1732	12.2905	11.5511	12.0696
MYO1D	8.9417	9.3482	9.91392	9.90655	9.62784	10.6464	11.7525	11.2229	11.6539	11.785	9.99324	10.1125	9.88385
SCAMP2	9.85665	9.93615	10.747	10.6433	10.2707	11.0598	11.7512	11.528	11.8947	11.6801	10.3121	10.3643	10.133
FAM20C	7.49993	9.06889	10.6753	8.27892	8.95799	9.84904	11.7493	11.6679	12.1195	11.7128	8.91561	8.55695	8.40656
UBE2Q2	9.6924	9.38809	10.0711	9.67417	9.92314	10.1713	11.7457	11.0819	11.8044	11.8754	9.70102	9.27884	9.29511
PDIA5	8.49993	9.03019	10.3958	10.5135	9.81507	10.8175	11.7434	11.1866	11.6194	11.4612	8.93194	8.57248	8.56569
SSR4	10.4412	10.2554	10.9031	11.3359	10.6102	10.7733	11.7429	11.3808	11.5592	11.6968	10.4577	10.3491	10.4388
IDI1	10.1397	10.7808	10.7305	9.51638	9.25077	9.82232	11.7416	11.1196	11.5938	11.5338	10.6547	10.1061	10.6754
ITGA6	11.5777	11.573	11.9686	12.8035	12.0342	11.98	11.7406	11.962	11.4803	11.6845	10.8261	10.2444	10.9596
SETD7	10.582	9.45013	9.62919	9.70248	8.74268	9.5589	11.7388	10.9428	11.2391	11.1977	9.66937	9.73862	9.96034
PRMT1	12.1063	12.6367	12.4722	12.9118	12.9611	12.5356	11.7369	11.9055	11.3693	11.5294	12.4029	12.1636	12.576
SLC12A7	10.1748	10.1575	10.6589	10.7642	10.586	10.7654	11.7351	11.4138	11.7145	12.0444	10.6666	10.307	10.3992
CCNG1	13.2466	12.7306	12.9808	13.2761	13.1602	13.1894	11.7323	11.7864	11.7767	11.7592	12.2255	12.2441	12.4552
ATP6V0D1	10.025	9.85149	9.56011	9.43741	9.25077	9.96524	11.7295	11.5296	11.6662	11.8246	10.722	10.2376	10.5486
ELL2	9.75084	9.93166	10.6395	10.7464	10.1809	10.6376	11.7272	10.9281	11.8704	11.0954	8.95266	9.18498	9.6427
ATP6V1E1	10.2134	10.2991	10.5874	10.6253	10.4269	11.202	11.7216	11.4317	11.8021	11.7776	10.1609	10.1819	10.0179
ZDHHC5	10.8939	10.8515	10.7383	10.7884	10.7923	11.2579	11.7184	11.6625	11.4998	11.7891	10.5618	10.7733	10.3864
SEC24D	10.0581	10.4491	11.2801	11.189	10.7569	11.579	11.7184	11.472	11.5704	11.585	10.276	10.0283	9.69702
CITED2	12.5371	12.0713	12.1457	13.1729	12.9185	13.1841	11.7179	11.7509	12.024	12.3696	12.3648	12.4538	13.1672
GGT1	8.81502	8.94954	10.8095	9.98827	9.2073	10.879	11.717	11.419	11.9248	12.2477	8.01311	7.95312	8.03434
SMPD1	9.11487	8.38809	8.98006	8.4251	7.74649	9.10005	11.7156	11.3682	11.5964	11.3172	9.48722	9.44666	9.31765
RHOU	9.12227	8.41408	9.47927	10.543	10.1424	11.8556	11.7118	11.3193	11.488	12.3834	11.4621	11.445	10.9575
LYPLA2	10.4286	10.5365	10.2191	10.3085	10.3714	10.5658	11.709	11.561	11.4599	11.5553	10.1178	10.5593	10.0956
TPRG1L	9.67112	9.47709	10.2129	10.0437	9.89431	10.7102	11.7081	11.492	11.4935	11.515	9.31473	9.14399	8.90633
ALDH2	9.88193	9.76828	11.0292	9.83859	9.63196	10.1789	11.7076	11.398	11.7205	11.4826	9.60391	9.35266	9.59552
HSD17B11	9.34097	8.67282	10.3084	9.88537	9.13663	10.4509	11.7043	11.0005	11.865	11.5844	9.16094	8.85494	9.07461
WWC1	8.38776	9.03857	9.12794	9.27035	9.70606	10.0133	11.7024	10.7206	11.2741	11.1771	10.1619	9.84985	10.0546
SUMO2	12.4044	12.2756	12.3262	12.8339	12.7777	12.7047	11.7014	11.7806	11.6302	11.8547	12.2453	12.1053	12.4094
PYCR1	9.52107	10.3002	10.7513	11.576	11.5435	11.0687	11.7014	11.543	11.3457	10.9457	10.5422	9.39345	9.78701
TIMP1	10.731	10.3014	10.359	10.9767	10.3763	11.1064	11.6991	11.8763	11.6613	11.8881	10.0131	10.214	10.1507
MGST1	10.4878	11.026	11.0041	10.6663	11.0385	10.8956	11.6991	11.1095	11.6656	12.2766	9.20191	10.1125	10.1138
SERPINB6	9.1587	9.46056	10.6533	11.179	10.2114	10.7431	11.6972	11.1443	11.3708	10.748	9.33767	10.0616	10.2348
GPRC5A	6.78737	4.97596	5.16976	7.56905	7.35654	10.8146	11.6967	9.71686	10.506	11.2575	9.04777	9.97432	9.00408
TGFBI	8.86218	9.34595	8.65886	11.5543	12.0733	13.9547	11.6953	13.148	11.1266	13.0607	12.9704	13.4723	12.316
SLC35F6	9.17835	8.9525	9.38477	8.95014	8.66045	9.53324	11.6948	11.1687	11.5101	11.4249	9.46975	9.14399	8.92701
HPN	7.92063	8.56866	11.2584	11.0814	10.1596	11.4472	11.6948	10.8451	11.8714	11.7062	8.49979	9.1728	8.75268
COX5A	10.7663	10.7792	10.8454	10.7697	10.9588	10.6122	11.6939	11.1569	11.5841	11.6648	10.3977	10.2444	10.4202
EDEM1	9.51827	9.16642	9.99322	10.382	9.77282	10.4321	11.6939	11.2519	11.6112	11.7286	9.57746	9.73586	9.87779
TES	8.87757	9.85624	9.78531	9.63196	9.27729	10.6914	11.6896	11.2309	11.4845	11.4494	10.134	10.7793	10.6166
GIPC1	10.6256	10.5106	10.2104	10.3595	10.2982	10.4359	11.6843	11.3293	11.3037	11.5874	10.8884	11.0884	10.774
MOGS	10.7568	10.6692	11.1086	11.1638	10.857	10.7694	11.6838	11.3428	11.4901	11.3143	10.6596	10.4408	9.88687
AGL	9.91851	10.1329	11.0384	10.7315	10.4364	11.1408	11.6838	11.3945	11.9692	10.9844	9.68183	10.1779	9.92994
KPNA2	13.2784	13.2211	12.676	12.9722	12.6113	11.929	11.6834	12.1632	11.3372	11.7897	12.363	12.1603	12.6655
OAT	9.96657	10.0133	10.6046	10.1679	10.1625	11.1909	11.6824	11.6258	12.0683	11.9997	10.0054	10.189	10.1304
GAK	10.6998	10.6475	10.5728	10.2116	10.6268	10.5262	11.6814	11.3772	11.7169	11.3598	10.7186	10.6616	10.7073
NCLN	10.8145	10.8883	10.4166	10.8582	11.057	10.6376	11.68	11.5989	11.2653	11.4606	10.5937	10.3051	10.4953
FAM46A	8.23916	7.7222	8.3351	8.4158	7.54295	9.24791	11.6781	11.0205	11.6232	11.7829	8.91795	8.34905	10.3453
LIMA1	9.74726	9.61048	9.61791	9.38913	9.20177	10.9326	11.6776	11.3458	11.7323	11.9885	10.2019	10.6352	10.4743
RAD21	13.0698	12.9593	12.9947	13.1046	12.8413	12.786	11.6771	11.9743	11.7903	11.8607	12.7054	12.6685	13.0445
ASAH1	10.3338	9.97305	10.3328	10.2643	10.2786	10.735	11.6728	11.4015	11.7134	11.8963	10.0627	10.9165	10.8039
FBXW2	10.778	10.703	10.4751	10.6781	10.632	10.7288	11.6723	11.3531	11.8105	11.5633	10.0087	10.1981	9.9314
KIAA1161	7.1623	8.57251	9.94887	7.54651	7.66045	9.99631	11.6709	11.1742	11.9273	11.4573	8.74393	8.64478	8.06664
CLUH	10.6673	10.5551	10.6533	10.4744	10.5231	10.6387	11.6704	11.4271	11.6028	11.2386	10.0806	9.99175	10.1842
IMPDH2	12.5655	12.402	12.5012	13.0961	13.3004	13.02	11.667	11.661	11.6308	11.8417	12.1345	12.2557	12.3277
RAB25	8.6431	9.18918	10.596	10.4025	10.3982	11.8808	11.666	10.7842	11.6327	11.6402	8.89434	9.67961	8.80467
ENTPD6	10.147	9.8813	10.5922	10.2294	9.97753	9.96175	11.6655	11.3814	11.455	11.4208	9.93773	9.80586	9.69358
CMTM6	10.8868	10.6356	10.4123	10.669	10.2681	10.9731	11.6646	11.6674	11.5539	11.9638	10.9629	11.0266	10.8944
GGCX	10.4662	10.1702	11.2729	10.5995	10.3327	10.6977	11.6626	11.2149	11.4399	11.2924	10.2086	10.3079	10.1718
HSPH1	10.6145	11.1125	9.96825	10.0616	10.0985	10.1032	11.6621	11.855	11.8424	11.775	10.6805	10.3144	10.8126
TOMM20	12.9361	12.7161	13.2563	13.7308	13.7641	13.9025	11.6602	11.9869	11.5684	12.0383	12.4623	12.6006	12.7783
ELOVL1	9.09621	9.07976	9.94134	8.83162	8.89773	9.92455	11.6592	11.1886	11.4153	11.7029	9.26035	9.51094	8.91227
ID1	11.8466	11.8929	12.1975	11.7947	12.9271	13.4833	11.6573	12.2466	11.6408	11.6817	12.7265	13.2351	13.7353
ARF6	10.3567	10.4226	10.6707	10.7402	10.5689	11.3794	11.6568	11.4546	11.3902	11.694	10.6413	10.574	10.4212
GDE1	10.4091	10.4985	10.3624	10.8386	10.4138	10.8891	11.6563	11.2499	11.5114	11.9471	10.6666	10.6068	10.5992
PKP3	7.7207	9.19669	9.9903	10.0686	10.1265	11.2292	11.6563	11.315	11.427	11.5663	9.63274	10.2405	9.13424
SH3BGRL2	9.25776	9.45222	9.72873	9.86046	9.71579	10.8233	11.6543	10.9371	11.7187	11.2217	10.2038	10.6506	10.5992
RNPEPL1	9.26947	9.48324	9.62356	10.1115	9.69627	10.1408	11.6539	10.8648	11.5244	11.3876	9.58043	9.70379	9.49229
SEPHS2	10.3762	10.1967	10.3826	9.85359	9.94647	9.67651	11.6524	11.1913	11.5305	11.0656	9.63274	9.47834	9.11378
TMEM127	9.70723	9.85782	9.87337	9.94261	9.70215	10.6111	11.6524	11.3525	11.5789	11.6345	10.3663	10.2001	10.2466
KDM6A	10.4523	10.5888	10.8308	10.8999	10.5818	11.0945	11.6514	10.8614	11.5459	11.1898	9.79964	10.3696	10.3864
NAPA	10.0151	10.026	10.0794	9.90876	9.89259	10.3396	11.6485	11.4614	11.6539	11.5987	10.499	10.306	10.3628
TMEM214	10.2409	10.1079	10.6879	10.8854	10.4884	11.1096	11.647	11.4821	11.4831	11.3834	10.3174	10.1071	9.88083
KDM1A	12.948	12.7607	12.5276	12.9034	12.7134	12.2819	11.6465	11.8299	11.6054	11.8005	12.2973	12.335	12.4215
IFNGR1	9.0811	9.16642	9.42849	9.27035	9.22376	9.73088	11.6445	10.7253	10.9772	11.136	9.72263	9.29765	9.35518
EBP	9.57059	10.1639	10.7895	9.52505	9.56465	10.1939	11.6441	11.2196	11.391	11.3751	9.87155	9.48983	9.47835
MRC2	13.4954	12.6929	12.9132	12.786	12.5042	12.1853	11.6366	12.6131	11.7474	11.658	12.7146	12.6735	12.6193
CNBP	12.5165	12.3952	12.4876	13.2266	13.2609	12.9806	11.6357	11.9873	11.5452	11.9961	12.3107	12.393	12.4811
MYO9A	10.3016	10.0593	10.9285	10.2823	10.1424	10.5886	11.6352	11.5382	11.652	11.0733	9.89315	9.91709	9.99432
PAQR8	8.82866	8.99331	8.83814	9.51638	9.58602	10.8632	11.6352	10.6152	11.0868	10.8749	10.153	10.5515	9.73436
VEGFA	10.2645	10.1766	11.5423	12.7194	12.3362	11.7753	11.6337	10.9684	11.4578	11.0861	11.5064	11.6322	12.3706
ARID3B	12.4161	11.9745	11.7616	12.6975	12.6039	12.6985	11.6317	11.6718	11.4698	11.6923	11.1698	11.6177	11.5723
TMEM64	9.99102	10.4873	11.0299	11.0421	11.896	11.5577	11.6312	11.3373	11.9242	11.4547	10.1228	10.3527	10.7585
MID1IP1	10.3138	11.0316	11.2395	10.2302	10.9808	10.7482	11.6302	11.1429	11.4929	11.4282	9.93078	9.22287	9.69874
ZC3HAV1	9.93646	10.1237	10.6245	9.82344	9.54295	10.1729	11.6302	11.5896	11.6693	11.588	9.04777	9.16668	8.89439
CHD3	9.81045	10.7666	10.753	10.6877	10.842	11.5167	11.6242	11.756	11.7074	11.5157	12.2005	11.9961	12.0969
MAP3K11	10.3684	10.2709	10.2548	10.4871	10.2238	10.7391	11.6217	11.2949	11.4796	11.456	10.2343	10.2902	10.2073
DNAJB1	10.3992	10.3892	10.3397	10.562	10.6594	11.1879	11.6177	11.4091	11.4873	11.6688	11.0884	11.0616	11.5266
PLBD2	10.2502	10.2178	10.5192	10.1124	9.69233	9.91193	11.6162	11.009	11.5612	11.7458	9.75314	9.64918	9.70045
SIAE	8.69612	8.62909	10.3477	10.2669	8.89088	10.7882	11.6162	11.0373	11.8293	11.8327	8.86791	9.10394	8.87931
FZD4	9.61059	9.21406	10.6506	10.216	9.1453	11.2284	11.6157	11.6541	11.8434	11.5043	9.11877	9.48656	9.53908
SLC12A4	10.7152	10.6818	10.6707	10.7458	10.2614	10.9556	11.6137	11.0144	11.1461	11.2409	10.0413	10.2873	9.77076
C1orf85	10.2012	9.97451	10.5931	10.2635	9.89088	10.8622	11.6102	11.4931	11.8071	11.7523	9.68321	9.84603	9.63913
PGM3	10.6654	10.4322	11.0149	10.9236	10.7312	11.1721	11.6072	11.1831	11.6638	11.4547	10.149	10.1336	9.88083
MYO18A	10.6578	10.662	11.1762	10.0376	10.2156	10.5852	11.6062	11.3519	11.8391	11.4289	10.2436	9.88759	9.88536
TP53INP2	8.56109	9.16642	9.90621	7.48264	7.22103	8.81266	11.6057	10.9588	11.4277	11.3807	9.65679	8.69955	9.98026
KLB	5.97068	6.97596	9.47927	7.13525	5.6029	9.05813	11.6041	10.1267	12.1055	11.307	5.91795	5.68248	6.98449
ETS2	9.22033	8.95546	9.80535	11.0152	9.69627	10.6022	11.6021	10.5958	10.9782	11.3598	9.73863	9.46342	10.1368
GABARAPL1	10.6198	10.5859	11.0433	10.1735	10.4974	11.4909	11.6001	11.1818	11.379	12.0105	10.2201	10.4074	10.3768
PLXNA3	10.4596	10.0033	10.9039	9.82929	9.9629	10.1939	11.5996	11.2062	11.5697	11.1906	11.2654	10.7066	10.7773
DOK4	9.26111	9.53549	10.3293	10.1899	10.2773	12.0532	11.5981	12.1242	11.7926	11.8286	11.0494	11.1388	10.396
PAWR	11.9417	11.7261	11.683	11.5809	11.8299	11.0622	11.5975	11.0672	11.3594	11.3917	10.1044	10.7276	10.7983
DAD1	10.4226	10.2991	10.734	10.6677	10.3677	11.2924	11.5975	11.5777	11.5392	11.6648	10.5715	10.3023	10.366
MAL2	9.07349	10.3694	10.7811	11.0381	11.4991	10.8762	11.5965	10.1687	11.2669	10.6517	8.94119	9.79133	9.27911
BAX	11.1596	11.1536	10.7937	10.2984	10.2654	10.1953	11.596	11.5328	11.4963	11.503	10.0424	9.99521	9.81896
PDLIM7	12.3899	11.5978	11.2066	10.7685	10.3885	10.2536	11.593	11.4953	11.4635	11.1827	11.5165	11.1925	11.7281
SERPINE2	9.96349	11.5414	11.9296	13.0513	11.9361	13.787	11.5914	12.9399	11.5298	11.5325	10.1013	10.2531	10.6525
PAICS	13.3111	13.4812	13.3154	13.5318	13.7285	13.0321	11.5909	12.1454	11.6099	11.7824	12.5826	12.6832	13.0127
SLC31A1	10.6099	10.6764	11.1652	11.1234	10.9456	11.2443	11.5904	11.4225	11.6446	11.4599	10.1085	10.3785	10.321
CRLS1	9.32503	9.33918	9.89223	10.3891	10.0608	10.5554	11.5879	11.2355	11.4726	11.0069	9.49037	9.82414	9.56381
CLSTN3	10.2578	10.4501	10.6969	10.4692	10.2943	11.1592	11.5873	11.4585	11.7104	11.7166	11.2923	11.186	11.0805
CAB39	10.1333	10.2385	10.4813	10.5465	10.4055	10.8974	11.5858	11.1124	11.5769	11.4168	10.6377	10.3741	10.5872
F2R	10.8116	10.7257	10.7014	10.9539	10.3415	10.7961	11.5843	11.1694	11.8868	11.3862	10.5029	10.2473	10.4592
CREB3L1	9.61977	9.11188	9.68794	10.3796	9.56465	10.3233	11.5843	10.9904	11.1417	11.247	9.61983	9.33819	8.91227
EIF2S2	11.1744	11.4517	11.189	11.917	12.0075	11.986	11.5802	11.5636	11.3708	11.6603	11.1003	10.7503	11.0316
TSPAN9	10.0877	10.1929	11.147	10.3169	10.4293	10.655	11.5797	11.6091	11.8221	11.9227	9.74525	10.6203	10.0343
UQCRH	11.5481	11.3318	11.5748	11.4692	11.6133	11.6172	11.5755	11.7468	11.7032	11.5796	10.4135	10.8118	10.6605
MAP1LC3B	11.0156	10.73	10.6543	10.3923	10.3378	10.467	11.5745	11.3628	11.5439	11.6711	10.8186	10.796	11.0418
PARP4	10.9625	10.8039	10.5542	10.2205	10.5265	10.8771	11.5714	11.4103	11.8066	11.7172	10.3049	10.6499	10.3064
ARHGAP1	10.9169	10.8121	10.9593	10.4504	10.5243	11.0124	11.5709	11.3255	11.4942	11.4073	10.3368	10.3598	10.1557
PRTG	15.4114	13.8664	14.4712	15.6468	13.9775	14.3344	11.5683	13.2201	11.9792	12.9177	13.335	14.0785	13.9719
ABCA7	9.45815	9.61048	10.0249	9.60222	9.15963	10.0099	11.5683	10.5688	11.3828	11.1539	9.78559	9.82284	9.60655
LSM14A	12.151	12.2181	12.2842	12.5729	12.6617	12.7464	11.5678	11.744	11.6724	11.6402	11.9798	12.3603	12.4241
SRC	10.4552	10.3749	10.7049	10.9137	10.6913	11.2175	11.5678	11.5937	11.4342	11.6535	11.0637	11.0835	10.9866
DBI	9.83655	10.3527	10.8062	9.91867	10.0268	11.045	11.5678	11.6009	11.5128	11.7442	9.95152	9.70942	9.51782
KLHL5	10.9068	10.5735	10.5699	10.4243	9.93485	10.1683	11.5672	10.9117	11.4457	11.4579	9.94694	10.2297	10.5333
ESRP1	9.05814	10.7308	11.1093	11.3248	12.0174	12.4236	11.5631	11.2129	11.5189	11.6339	9.48406	10.3208	9.42536
KIAA0930	10.2603	10.376	9.94134	10.2917	10.2812	10.3152	11.5605	11.4027	11.2701	11.5144	10.5076	9.88511	9.90931
ACAA2	9.86439	10.1967	10.3026	10.3018	10.7148	10.8725	11.5605	10.8784	11.4087	11.3222	10.0595	10.1585	10.1008
CHPF2	9.09244	9.15362	9.16718	10.0843	9.43402	10.1577	11.5594	11.3391	11.4306	11.262	10.6949	10.2939	10.1792
FUCA2	10.2289	9.93914	10.6141	10.5599	9.91134	10.1834	11.5589	11.2176	11.4058	11.4067	9.72665	9.78868	10.0027
IGF2BP3	12.0492	11.9944	11.8247	11.9239	12.4346	12.0655	11.5579	11.3391	11.5525	11.4774	10.6735	10.7605	10.8134
ZDHHC9	10.3154	9.96867	11.1106	10.8764	10.1439	11.1592	11.5563	11.3891	11.5196	11.406	10.1639	9.86381	10.0586
RBMX	13.1952	13.0845	12.967	13.5516	13.578	13.3488	11.5553	12.0702	11.5932	11.6834	13.2323	13.3154	13.4165
ST6GAL1	11.0431	11.5517	11.845	11.0907	12.0547	11.3722	11.5553	11.2911	11.6821	11.594	9.47772	9.88386	10.2431
ABHD4	9.81388	10.2554	10.6616	10.2232	10.4091	11.1939	11.5547	11.2176	11.6681	11.3848	9.67631	10.0889	10.2431
NPPB	8.1587	7.91051	8.2741	6.58019	6.24272	8.37153	11.5547	10.2216	11.2382	10.5957	6.83108	8.13146	7.48434
ASCC3	11.5621	11.6231	11.35	11.0183	10.7625	10.9019	11.5537	11.4664	11.6143	11.4832	10.0993	10.3741	10.3574
SLCO2A1	7.49424	8.75986	9.7182	11.2652	9.93152	12.4095	11.5537	11.4323	10.5452	10.906	9.40772	9.60002	9.09824
NLRP7	8.74246	9.42691	11.9108	9.63731	8.79502	11.8636	11.5532	11.8294	12.195	12.3549	5.91795	6.21299	7.01792
PLA2G16	9.66353	10.4152	10.6037	10.5113	11.5287	11.2629	11.5505	10.9436	11.5446	11.4651	8.97984	9.37585	9.8158
C6orf211	10.1542	10.387	10.9932	10.3692	10.6268	10.6786	11.5495	11.661	11.9248	11.573	9.49979	9.88635	9.79346
MAVS	10.2678	10.2128	10.3374	10.2738	10.3738	10.7195	11.5463	11.27	11.6086	11.3308	10.0931	10.1779	9.97034
SUPT16H	12.7972	12.9397	12.5127	12.7455	12.9088	12.3213	11.5453	11.9684	11.5977	11.6845	12.2427	12.2576	12.3695
ACSL4	10.5618	10.7624	10.8292	10.098	10.1074	9.70395	11.5427	10.3181	11.2733	11.0024	9.88239	9.65648	10.3475
CYP1A1	1.83317	6.4812	5.53233	0	2.98399	3.73293	11.5389	9.03425	11.2579	10.1969	1.23613	1.29016	2.98449
RBPMS	11.8591	11.4338	11.6703	11.7199	12.242	12.5664	11.5368	11.3903	11.3865	11.5412	10.701	11.2268	11.095
PITX2	7.18367	8.72567	9.64965	8.59948	8.4293	10.8509	11.5368	12.2414	11.9851	12.2755	9.60536	9.04505	8.55055
ACSL3	11.4501	11.917	12.1497	11.0527	11.0455	11.3563	11.5321	11.3891	11.5425	11.7677	10.9731	10.8882	10.6454
PRR15	6.85109	7.4975	8.67347	10.0706	9.17381	11.163	11.5246	11.246	11.3685	11.9564	9.46174	9.83577	9.01516
GSTO1	9.25944	9.61796	10.6376	9.9555	9.76159	11.5784	11.5235	11.4591	11.4327	11.5024	9.07743	9.32725	8.97034
FUT8	10.6648	10.4812	10.8883	11.376	10.783	12.1901	11.5224	11.6207	11.5135	11.7512	10.3859	10.1325	9.58626
BRPF3	10.1739	10.6048	10.7979	11.287	10.9694	11.9237	11.5208	11.5003	11.6201	11.5062	11.3058	11.4705	11.6252
PCBP2	12.179	11.868	12.1039	12.6192	12.4183	12.4945	11.5171	11.3688	11.382	11.6223	12.349	12.2981	12.5338
C2orf72	6.51124	7.81618	9.57186	8.34246	8.16532	10.2493	11.516	11.1059	11.4719	11.7959	8.42596	8.30139	8.14436
EPT1	10.4928	10.5126	10.7348	10.442	10.3982	10.6354	11.5155	11.1625	11.4277	11.2302	9.90973	9.79927	9.92994
SLC22A23	8.26947	8.10923	9.76328	8.90655	8.55601	10.4695	11.5122	10.5456	11.467	10.818	10.4856	10.1574	9.89138
GATM	9.9717	10.6095	11.73	13.0757	11.5031	13.254	11.5117	12.0497	11.6073	9.94757	8.90147	8.45003	8.65692
GAMT	10.1139	9.99761	11.027	10.3052	9.79685	10.5909	11.5101	11.2222	11.5828	11.2814	9.41106	9.53016	9.57321
PPP1R10	10.1186	10.5375	9.39583	9.87975	10.4551	10.2551	11.5085	11.2847	11.4407	11.4087	11.0004	10.8801	10.3132
TCEA1	11.8715	12.0682	12.1146	12.4752	12.7775	12.381	11.5074	11.562	11.6207	11.5325	11.396	11.4061	11.5895
SPG20	10.5155	10.6133	10.7828	11.4594	11.2878	11.7922	11.5041	11.4574	11.7999	12.0388	10.8305	10.9941	11.0904
KIF13B	8.96862	9.12505	9.96529	9.81167	9.52093	10.3097	11.503	11.0553	11.376	11.3351	9.16687	9.53967	9.0693
RPS2P46	12.1351	11.8692	12.1296	12.5133	12.6965	12.3586	11.4927	11.6993	11.2902	11.4651	11.4407	11.5771	11.5643
C1orf106	9.88737	10.1816	10.3212	10.0921	9.96453	10.5059	11.49	11.1253	11.4335	11.873	9.73465	9.98481	9.89289
ACSS2	9.22377	10.1702	10.9323	8.84323	8.85611	9.95649	11.49	10.4248	11.1452	10.8651	9.58338	9.42287	9.38751
NR2F2	11.8743	11.3755	11.5106	12.6446	11.3916	10.7971	11.4883	10.852	11.5452	11.5294	13.3772	12.5347	13.0449
MEP1A	2.97068	4.54533	8.03483	9.34082	8.00952	11.16	11.4878	10.767	11.9319	12.0379	7.47772	7.69388	8.12404
G6PD	10.4603	10.6105	10.0433	10.1863	9.99521	9.66152	11.4872	10.8631	11.0134	10.6845	9.68183	9.72618	9.46023
C11orf24	9.42712	9.39027	10.3556	9.82226	9.31618	10.6924	11.4861	11.3268	11.571	11.4448	9.16687	8.82932	8.65338
ITGA2	7.11857	8.24577	7.71996	8.95657	9.25612	10.5011	11.4861	11.6546	11.6815	12.5403	8.33065	8.6623	8.62835
RCBTB1	10.363	10.3482	11.0718	10.1999	10.0699	9.72058	11.4834	11.098	11.865	11.1668	9.99435	9.93161	9.99712
RER1	10.3362	10.0593	10.35	10.311	10.1948	10.5047	11.4834	11.2401	11.3241	11.3689	10.4496	10.33	10.1878
KIF26B	8.98089	8.16642	9.8844	9.85359	8.44342	11.1174	11.4828	11.5291	11.7813	11.6327	10.5558	10.4767	10.3075
OBSL1	11.7812	11.951	12.2318	12.7651	12.8304	13.0328	11.4806	11.2993	11.4421	11.7687	12.6661	13.1367	12.5527
ARFGEF1	10.964	11.2257	11.5517	11.5294	11.6335	12.0116	11.4806	11.5756	11.7613	11.4461	10.5693	10.9691	10.5751
REEP5	10.1969	9.92866	10.2129	10.1661	9.79318	10.4609	11.4806	10.9371	11.379	11.4632	9.98879	10.0921	9.70901
GNA11	9.39083	9.70476	9.81855	9.99036	9.73505	10.2959	11.4806	11.1852	11.2333	11.291	10.5238	10.0395	10.0096
RAB17	8.13695	9.01612	9.83652	8.86616	9.24272	10.2819	11.4806	11.0907	11.2862	10.9307	8.56106	9.10394	8.63195
TMC6	10.7097	10.1523	10.6834	9.84899	9.96127	10.3911	11.4784	10.8154	11.0978	11.1716	9.24922	9.77934	9.17679
TAOK2	10.5426	10.7386	10.7164	10.1267	10.2101	10.0825	11.4751	11.2597	11.3178	10.9494	10.5346	10.0406	9.69358
SNX27	10.4174	10.5648	10.812	10.5981	10.7728	10.8928	11.4734	11.4703	11.6954	11.2695	10.2361	10.1167	9.92113
BTBD2	12.083	12.0302	12.2496	12.8127	12.6602	12.5875	11.4729	11.3513	11.5338	11.3514	11.9287	11.8839	12.228
ERC1	10.3065	10.5096	10.4803	10.5843	10.6371	10.998	11.4729	11.286	11.4599	11.3668	10.1299	10.5294	10.4582
EMP2	9.33142	9.27443	9.61412	9.75381	8.98399	10.0565	11.4712	10.6333	11.2596	10.4742	10.6659	11.2779	10.7518
SIK1	9.25776	9.39027	9.64039	10.5677	10.4079	11.5572	11.4668	11.3293	10.8116	11.0844	10.1609	10.9537	11.6723
TOR1AIP1	9.65718	9.4812	9.82511	9.9372	9.81868	10.7563	11.4662	11.0987	11.7676	11.4858	9.82109	9.88386	10.4501
MRS2	9.74006	10.7674	10.9903	10.6117	10.6258	11.3918	11.464	11.1866	11.2258	10.8502	9.55203	9.79001	9.8158
PLEKHG2	11.0402	10.7454	10.5453	10.0254	10.1948	10.3623	11.4623	11.1095	11.2782	11.127	11.3089	11.1528	11.4485
KCNJ16	6.58806	7.64382	9.6441	7.67156	6.70019	8.59543	11.4579	10.5435	10.9472	9.45991	5.60536	5.95312	5.71241
MAT1A	6.06583	7.31639	10.2499	5.80575	5.30591	7.62223	11.4556	10.1394	11.7693	11.3882	4.60536	4.9906	5.37681
SORD	9.21342	9.09858	9.68794	10.1428	9.74649	8.69556	11.4551	10.839	11.2141	10.872	9.00431	9.04727	8.98731
NPC1	10.1632	10.3771	10.7173	9.90544	9.85435	10.4854	11.4545	11.0768	11.2741	11.4335	10.132	9.73172	9.94305
EFEMP1	8.63795	8.84513	9.93226	9.4974	8.80234	9.94416	11.4534	11.0297	11.3442	10.5969	8.37227	9.55225	9.30642
SYAP1	9.85554	9.9584	10.983	10.6722	10.1625	11.0516	11.4517	11.159	11.7647	11.4566	9.88119	9.85113	10.072
NNMT	5.26613	3.60673	3.74092	3.80575	4.34656	6.02839	11.4506	10.0583	8.82596	10.3779	6.17473	6.44666	5.30642
ID3	11.8365	11.8495	11.6726	11.5871	11.7283	11.7149	11.4494	11.9084	11.6918	11.3758	12.5928	13.241	13.6916
QKI	12.7502	12.4804	12.3675	12.927	12.6536	12.4845	11.4477	11.9691	11.6452	11.4954	12.8711	12.5601	13.2117
FXR1	12.6815	12.5512	12.7999	12.8992	13.0028	12.9439	11.4477	11.7896	11.6748	11.5736	11.8252	12.0268	12.3541
PPP1CC	12.4609	12.5807	12.5845	13.2308	13.3751	13.2324	11.4477	11.7959	11.599	11.801	12.2744	12.1631	12.6376
IWS1	10.8797	10.9135	11.299	10.9187	10.7465	10.7882	11.4477	11.2427	11.571	11.1336	10.3782	10.2779	10.3606
RHPN2	10.0011	10.0414	10.6825	11.5014	10.7653	11.357	11.4477	10.7328	11.244	11.3215	10.135	9.8473	10.2583
PPAP2B	10.2434	10.0892	11.1253	11.6849	11.06	11.5601	11.4461	11.8145	11.4733	11.5232	11.1688	11.579	11.3282
HSD3B1	0	0	3.2104	0.557822	0.176631	4.91736	11.4455	8.96915	10.6607	11.3654	7.89434	8.7331	7.55435
2022-09-09	10.0001	10.6466	10.2872	10.5265	10.6071	11.3335	11.4449	11.3068	11.4514	11.6845	11.5414	12.1564	11.7377
IMPA2	9.52387	9.6602	9.7684	9.61852	9.72353	9.72883	11.441	10.606	11.1408	11.0405	9.17669	9.26362	9.1112
TENM3	12.3657	12.3459	11.6056	11.7384	11.1997	11.08	11.4404	11.8455	11.0692	11.3731	12.515	12.0409	12.6463
CTSE	6.0504	6.82912	9.3781	8.63464	7.25345	9.81846	11.4376	10.9668	11.0581	9.54368	3.45852	3.02712	2.30642
SLC43A2	10.7704	10.3267	10.668	9.32766	8.56034	9.71229	11.4359	11.0965	10.9472	11.2179	9.34813	8.30882	8.53908
ATP6V0B	10.0706	9.72394	10.0545	9.78303	9.80781	9.67651	11.4353	11.261	11.0114	11.3855	10.2986	10.077	9.84868
TSKU	9.83205	10.0757	10.7912	10.3955	9.5053	10.063	11.4353	10.9628	11.4102	11.6722	10.0284	10.145	10.0546
EFCAB14	10.6514	10.4501	10.9541	10.3465	10.2825	10.8974	11.4342	11.1479	11.5412	11.4107	10.4019	10.502	10.106
CDC42SE1	10.2645	10.1523	10.0808	10.1944	10.0362	10.8386	11.4302	10.9298	11.0683	11.5969	10.7031	10.86	10.3519
MLLT11	9.25102	9.78332	9.20035	8.96509	8.53418	8.8547	11.429	10.7403	11.1575	11.037	11.2091	10.1809	10.2548
ATP6V0A1	10.5176	10.4709	10.8519	9.82109	9.82049	10.5238	11.4267	11.2116	11.481	11.4269	10.567	10.4898	10.5285
ERP44	10.1766	10.0865	10.9947	10.4707	9.94647	11.0023	11.4262	11.1458	11.5592	11.5523	10.0868	10.0781	10.1756
C5orf24	10.2332	9.91658	9.75472	10.2729	9.69036	10.1683	11.4239	10.7159	11.3233	11.0194	10.4472	10.6587	10.1008
TNFAIP1	10.1232	9.84513	9.88597	9.72775	9.46895	10.1174	11.4239	10.8003	11.2701	11.5207	10.5505	10.4592	10.5807
IGFBP4	11.9095	11.7674	12.1601	11.8351	11.4204	11.8462	11.4233	12.0654	11.5559	11.9476	10.7785	10.8913	10.7927
DGAT1	9.19072	9.11716	10.067	9.78424	9.41742	10.6669	11.4233	11.0709	11.6321	11.4309	9.59515	9.27884	9.45006
FDPS	10.2203	11.0119	10.8169	9.89879	9.80051	9.5356	11.4221	10.8312	10.8693	11.0105	10.4317	9.79133	9.90782
RP11-426L16.8	8.90356	9.87351	11.5989	10.4655	9.75406	11.8697	11.4221	10.7421	11.6588	11.149	7.61695	7.64183	8.13931
SLC35D2	9.6508	8.96428	9.94285	9.71895	9.24003	10.5368	11.421	10.8741	11.3693	11.3164	9.03703	9.3917	9.14184
CAMSAP3	9.08867	9.69948	10.0362	10.232	10.221	10.9335	11.421	11.1673	11.4768	11.2635	10.001	10.2948	10.0706
ELF1	9.60268	9.36384	10.4339	10.6877	9.81507	11.3801	11.4204	11.2328	11.5506	11.6535	9.87517	10.4108	10.1456
PRR13	9.67615	9.90898	10.8961	10.2142	9.78766	11.0638	11.4193	11.4675	11.4719	11.624	8.88718	9.24823	8.94159
GOLIM4	10.6692	10.474	10.3613	10.2417	9.91978	10.7175	11.4176	11.3464	11.6527	11.0971	11.0727	11.158	11.1625
ARPC1B	10.5077	9.69065	9.72347	9.33261	9.19065	9.42578	11.417	10.8303	10.989	11.3765	8.65398	9.02938	8.61385
ISYNA1	13.1071	12.6335	12.0436	12.3786	12.4904	12.4509	11.4152	11.4915	11.0411	12.0295	12.9656	13.4499	13.2968
HK1	11.6122	11.4929	11.4424	12.5804	12.7658	12.7835	11.4152	11.2584	11.0008	11.8646	11.5588	11.6688	11.6454
ALAS1	9.99607	9.94954	9.96825	9.78303	9.44809	10.1924	11.4135	10.7169	11.2997	11.4087	9.56705	9.40043	9.21811
AP1M2	8.74246	10.033	10.4155	10.3268	10.9273	11.1653	11.4054	10.8851	11.23	11.3128	8.96632	9.80191	8.85486
GLRX5	10.4457	10.4924	11.1398	10.9582	10.5807	10.7593	11.4019	11.5446	11.4153	11.2865	10.3183	10.1135	10.4803
CFTR	8.39694	7.55315	9.03483	8.00903	6.6029	10.0985	11.4019	10.9379	11.6748	11.4768	7.99546	8.03163	8.08778
SLC25A29	9.96554	10.1954	9.90001	9.75381	10.3289	9.5238	11.4008	10.6111	11.2448	11.0051	10.6846	10.6308	10.4793
VPS18	9.80816	9.66742	9.29314	9.39071	9.62165	9.96	11.4002	11.1749	11.2283	11.3287	9.63416	10.009	10.1532
LETM1	9.7862	10.0703	9.66983	9.55359	9.59026	9.45589	11.399	11.0635	11.2014	10.9826	9.88239	9.79398	9.81896
PI4KA	10.8754	10.8291	10.6579	10.0487	10.0835	10.4915	11.3984	11.2551	11.6143	11.4494	10.8198	11.2925	10.8556
ESRP2	8.1872	9.42051	10.0235	9.57602	10.2427	10.7421	11.3967	10.8048	11.3045	11.0785	8.79072	9.48163	8.67449
WFS1	9.51827	9.76828	9.6969	9.64528	9.39338	9.99801	11.3961	10.8312	11.2432	11.4566	10.3697	9.90118	10.2466
GSTK1	9.37388	9.20167	9.73396	9.52361	9.15105	10.4321	11.3961	10.9175	11.506	11.5043	9.61406	9.94241	9.65869
LTBP3	9.45082	9.63094	10.4657	9.83162	9.25077	10.0776	11.392	10.5424	11.5945	11.7023	10.3525	10.9358	10.6247
CHCHD10	9.44198	10.0414	10.4865	9.74888	9.8736	9.94238	11.3902	10.8407	11.4255	10.955	8.94579	8.73586	8.88536
ABHD2	10.5665	10.376	10.0971	9.85817	9.67648	9.76134	11.3879	10.7045	11.4873	11.3862	10.145	10.5174	10.6355
SERPINB1	9.24256	8.85782	10.0944	11.0926	9.7293	10.9661	11.3814	10.7102	10.9742	11.0105	8.83604	8.48983	9.09302
SNX8	10.3723	10.1433	10.4349	10.097	10.2943	10.2436	11.3796	10.9692	11.3895	11.0087	9.43253	9.64183	9.55055
FAM60A	12.9787	12.793	12.8875	13.3437	13.6599	13.461	11.3785	11.5714	10.9227	11.7507	12.1304	12.4794	12.7268
DUSP1	9.85776	8.85149	9.36241	8.74765	8.34154	9.6572	11.3785	10.767	10.6852	11.8472	10.7293	12.7077	13.2105
C15orf39	9.12411	9.65658	10.5263	10.47	10.2045	10.8641	11.3773	10.9833	11.3334	11.2063	9.59515	9.93161	9.72427
ERO1L	11.106	10.7833	11.7387	12.4176	11.7719	12.2554	11.3761	10.7055	11.4414	11.7351	10.5475	10.9073	11.0969
RTKN	9.43011	9.53154	9.89066	9.4856	9.73122	9.90649	11.3755	10.7715	11.0831	10.8522	9.40104	9.75232	9.47233
HELZ	11.319	11.4349	12.1558	11.7734	11.9568	12.2882	11.3749	11.5199	11.6433	11.2485	10.6867	11.0693	11.0357
IL13RA1	8.88411	9.40978	9.61602	9.64793	9.15105	10.2028	11.3749	10.9572	11.2926	11.4342	9.40939	9.6623	9.53139
MXD4	10.8354	10.6539	10.5353	10.3457	9.76535	10.1683	11.3725	11.6263	11.1584	11.1474	11.2077	11.2243	10.8839
CTSL	10.0504	9.64565	10.4937	9.55359	9.40304	10.0334	11.3713	11.0739	11.2498	11.8205	10.4284	10.2502	9.77403
IGFBP6	9.64823	9.95102	11.8816	11.5582	10.3873	12.1645	11.3713	11.7407	11.6041	11.873	7.99102	8.37762	8.5992
MARVELD2	9.19599	9.15362	9.73048	9.74022	9.51871	10.2889	11.3696	10.6825	11.4364	11.2371	7.93194	8.42971	8.12404
SOAT1	10.1433	9.41837	10.3759	9.85474	8.9181	9.90103	11.3588	11.0305	11.3655	11.1652	9.44396	9.55382	9.56569
COL4A3BP	11.0324	10.7118	11.4419	11.3547	11.3276	11.6365	11.3558	11.1653	11.5559	11.5844	9.96292	10.5817	10.6184
CD9	9.13695	10.0999	9.70225	10.2267	11.1955	11.1385	11.3546	10.6873	11.1758	12.2225	10.2585	10.1554	9.49229
HK2	11.6758	11.5146	11.8198	13.989	13.7031	13.1929	11.354	11.3224	10.8402	12.2829	11.9587	12.3878	12.9882
ARHGAP21	10.9105	10.9606	10.74	10.4435	9.85787	10.8946	11.354	11.3483	11.3541	11.2462	11.9003	11.393	11.5619
IQGAP2	10.5611	10.5473	11.5917	10.9867	10.1653	10.6496	11.3534	11.0951	11.9248	11.4375	9.26219	9.65794	10.1607
PHLDB2	9.47558	9.64382	10.4948	10.1418	8.83484	9.94946	11.351	11.0274	11.1549	10.8602	9.98767	9.69955	9.48434
HEXIM1	10.625	10.4269	10.8422	10.1596	10.0516	10.5461	11.3455	11.2062	11.5066	11.6356	10.5115	10.542	10.7789
UHRF1BP1	10.3947	10.5831	10.8316	11.0391	11.0268	10.8049	11.3419	11.1486	11.4698	11.0396	10.1894	9.84985	10.2653
VMP1	10.2099	10.0062	10.3166	10.3772	10.2601	10.7071	11.3364	11.0433	11.204	11.4322	10.3723	10.2741	10.2791
SELT	10.2611	10.0427	10.3362	10.3127	10.1337	11.0458	11.3358	11.0635	11.0959	11.3633	10.2878	10.2209	10.2265
CFLAR	9.34255	9.26256	9.94436	9.167	8.9872	9.85846	11.3358	10.7468	11.5539	11.0733	9.84223	9.51255	9.6884
ANXA7	10.3754	10.447	10.5373	10.1549	10.1907	10.2145	11.3352	10.744	11.1575	11.2454	9.94003	9.95194	9.7073
UXS1	10.1158	9.70827	9.61979	9.95763	9.71385	9.7553	11.3352	10.7967	11.2894	11.2954	9.54295	9.53492	9.78701
TOLLIP	9.72435	9.30021	10.0944	10.3119	10.2292	10.6733	11.3352	11.0746	11.3783	11.2294	10.0229	9.99406	9.95316
HMGN2	13.1092	13.1554	12.7564	12.7279	12.6118	11.5338	11.3334	11.9216	11.3609	11.5319	13.0862	12.607	12.7071
HGSNAT	9.97477	9.61422	9.90776	9.41891	9.199	10.1804	11.3334	10.896	11.2981	11.3358	9.98096	10.1564	9.64092
BCAT1	13.3371	13.0892	12.6861	13.7338	13.3487	12.9047	11.3328	11.9043	10.2886	11.4195	12.4811	12.4087	12.8749
CLPTM1L	10.6437	10.4791	10.1425	10.3907	10.1118	10.0384	11.3316	11.103	11.0923	11.2858	10.5708	10.3554	10.6692
SNX9	9.82752	10.0675	10.1146	10.4142	10.1696	10.9503	11.331	10.9771	11.2798	11.3626	9.69556	9.84475	9.83312
DNAJC15	9.05814	9.06068	10.5903	9.80693	8.99361	10.2364	11.331	11.0036	11.5525	10.9624	8.59953	8.63889	8.5992
WDR45B	11.2438	11.3386	11.5743	12.7284	12.2431	12.2865	11.3297	11.116	11.1523	11.2109	11.2418	11.2583	11.3633
COASY	10.4286	10.4699	10.5233	10.3539	10.2733	10.3702	11.3279	10.9347	11.3334	11.2523	10.1864	10.2297	10.1189
NABP1	8.14424	6.54533	7.85426	5.48856	6.32638	7.68289	11.3261	9.97863	10.7767	10.6901	7.41272	7.89995	7.20366
NEK6	10.5907	10.2091	10.6625	10.7914	10.3111	11.1064	11.3254	10.9818	11.2266	11.3591	9.17864	10.189	9.93578
BMP1	8.99102	9.45431	9.24505	9.3571	8.76159	9.54962	11.3242	11.2668	11.2341	11.4664	10.0175	10.1809	9.69358
ADAMTS12	11.8238	11.5541	12.217	11.5232	10.6913	11.8391	11.3236	11.5057	11.5983	10.8681	9.64411	9.86254	9.67624
MAT2A	10.5502	10.5792	9.93074	9.68711	10.2773	9.89921	11.3187	11.6388	10.8445	10.7351	11.4541	10.9561	10.5581
MAF	9.8852	9.51161	11.1516	9.83975	10.2454	10.7071	11.3187	11.4271	11.6092	11.299	11.2828	11.2636	11.4066
SAR1B	9.28603	9.28386	9.63853	9.4251	8.82768	9.62001	11.3181	10.663	11.4649	11.4375	9.47772	9.11671	9.20124
CDR2L	9.41663	9.67461	8.73048	9.17804	9.18506	9.30141	11.3174	10.426	10.3186	10.2792	9.52307	8.9555	9.32212
IGF2BP2	12.1241	12.0333	12.1183	12.7252	12.8947	13.0867	11.3162	11.7555	11.6308	11.7491	11.9815	12.0311	12.2962
YIPF2	10.0368	9.90135	10.8251	11.2823	10.8535	11.3801	11.3162	11.1231	11.209	11.1779	10.1718	10.0627	9.74272
BNIP3	12.1556	12.0814	13.2606	14.1547	13.7075	13.6637	11.3156	11.0657	11.2547	11.5511	12.1259	12.4913	13.2314
AURKAIP1	10.246	10.3716	10.3556	10.3334	10.5087	10.1577	11.3156	11.1541	11.0085	11.1977	10.2622	10.0846	9.83936
MICALL1	10.7839	10.3616	9.88125	9.8741	9.80599	10.8509	11.3137	11.3224	11.0515	11.6946	10.7386	10.7462	10.511
CDK6	10.9783	10.9097	11.0384	12.1315	11.5008	12.6346	11.3113	11.875	11.4342	11.2777	11.3192	11.4194	11.6923
RAB11FIP3	10.3785	10.3301	10.2315	10.0346	10.0805	10.1016	11.31	11.1067	11.3768	10.9354	10.8508	10.6868	10.6525
JOSD1	10.2392	9.84035	9.69511	10.1484	9.68838	10.5273	11.31	10.818	11.0609	11.5394	10.4333	10.4186	10.7302
AC105227.1	6.11116	5.82912	8.46254	8.90876	7.15391	9.55659	11.3088	11.0463	11.6283	11.7242	6.09411	6.08024	6.52365
CNN1	10.3162	9.06068	8.38033	7.51782	7.81326	8.16224	11.3063	10.8893	11.575	11.2432	7.43253	7.78735	7.55435
NOMO2	10.1668	9.77999	10.3282	10.798	10.1934	10.4245	11.3032	10.9612	11.0683	11.2016	9.64411	9.60002	9.51392
AGPS	11.0402	10.8898	10.8153	10.838	10.8814	10.5932	11.3013	11.2394	11.3723	11.3696	10.1649	10.4825	10.2974
FAM126A	10.9552	10.8339	10.8527	10.8484	10.5732	10.5403	11.2976	11.3131	11.4887	11.1827	9.92962	9.84985	10.0152
NNT	10.2004	9.8844	10.1293	10.4587	10.1103	10.6288	11.2976	10.6679	11.385	11.0405	10.6526	10.8189	10.837
KLF13	10.1542	10.174	10.3714	9.94153	10.1352	10.7113	11.2976	11.3909	11.275	11.53	11.3196	10.5468	10.791
RNF128	6.0504	6.80312	9.45199	8.86616	7.48951	9.82809	11.2969	10.3317	11.4564	11.0492	6.32359	6.41944	6.80467
PGM1	10.9666	10.8515	11.617	12.7447	12.2799	12.271	11.2963	10.981	11.1186	11.4632	10.7105	10.8581	11.1393
KIAA1598	10.4091	9.73773	10.2931	10.0497	9.41981	10.5566	11.2932	11.0221	11.4542	11.0656	9.24175	9.71642	9.32212
BAK1	9.60268	9.72047	10.3969	9.67547	9.75028	9.63544	11.2932	11.2453	11.2316	11.051	8.89196	8.98597	8.90336
MGEA5	12.7574	12.5956	12.8765	12.1463	12.5073	11.8127	11.2925	11.3604	11.4726	11.3605	11.3103	11.3634	11.0364
C12orf23	10.2212	9.89213	10.7005	10.8455	10.141	10.9748	11.285	11.1016	11.408	11.4781	10.3714	10.2617	10.2383
PEPD	10.1872	10.3804	10.4392	9.86502	10.0221	10.5438	11.285	11.4068	11.4747	11.4832	10.1024	10.0561	10.2121
TWF1	10.3831	10.04	10.3545	10.8057	10.079	11.1736	11.2844	10.8767	11.4233	11.6117	10.5685	10.6746	10.9019
ZSWIM8	10.4023	10.3049	10.3316	9.22138	9.199	9.4975	11.2831	10.9232	11.2902	11.1747	11.0021	10.9436	10.6996
IRGQ	9.76627	10.009	9.19782	8.72273	8.9415	8.53089	11.2831	10.8665	10.9155	10.7122	10.3103	10.1315	9.85177
SRSF6	11.801	12.0386	11.4922	11.0696	11.3769	11.2342	11.2825	11.3354	11.2448	11.2163	12.5928	12.7348	12.982
EIF3D	11.8139	11.8739	12.0156	12.4237	12.3833	12.5116	11.2818	11.4506	11.3587	11.5724	11.5871	11.7787	11.9237
REEP3	10.3032	9.87195	10.0192	10.1105	10.0531	10.4447	11.2806	11.0478	11.37	11.5062	10.2566	10.3336	10.3409
SNTB2	9.60796	9.44383	9.32125	9.734	9.3812	9.29309	11.2806	10.6998	11.394	10.9429	9.09411	9.21695	9.25362
TMED3	9.87866	9.71351	10.4594	10.9956	10.4597	11.2005	11.2787	11.2089	11.2199	11.3258	10.4333	10.2948	10.0546
ACAP3	9.62889	9.57635	9.61602	8.46772	8.70801	8.93528	11.2787	10.573	11.0268	10.7713	11.4484	10.4857	10.6797
DEGS1	10.7856	10.329	10.2596	10.1447	10.019	10.1668	11.2774	11.1742	11.5291	11.2821	10.2594	10.0384	10.2012
CSRP1	11.2732	9.76323	9.18003	9.15587	8.59448	9.64854	11.2761	10.8901	10.5018	12.1017	9.28598	9.48492	9.52171
LHFPL2	9.49138	9.55315	10.3736	11.7818	10.221	11.8514	11.2742	11.5177	11.295	11.4488	10.4391	10.6659	10.3087
DPP3	9.97579	10.2506	9.71467	9.78424	9.96942	10.0284	11.2723	10.9636	10.9929	11.0033	9.75446	9.85748	9.8378
SUCLG2	10.2358	10.0019	11.0698	11.2129	10.5786	10.7102	11.2666	10.6452	11.4642	11.2673	9.78816	9.8701	9.97743
ZBTB4	10.0455	9.87819	10.2029	10.6519	10.6299	10.9246	11.2666	10.6998	11.2563	11.2287	10.2324	10.4314	10.106
EPHX1	8.73041	9.20912	9.48549	8.9372	9.17663	10.3689	11.2653	10.385	11.3738	10.9652	9.02185	9.20902	9.15191
HNRNPDL	12.3872	12.5333	12.1883	11.9849	12.2231	11.816	11.2647	11.8268	11.3426	11.3563	12.8077	12.8594	13.0311
TFPI	11.2438	9.84035	11.0635	10.5472	9.74078	10.9201	11.264	11.2674	11.1878	12.0996	9.26955	9.35085	9.23716
COBLL1	7.35045	7.60673	9.92006	8.65848	8.36151	10.2959	11.2544	10.832	11.5552	11.1063	9.95266	9.95312	9.75763
MAN2B2	8.14424	8.55315	9.34197	9.40488	8.70411	9.67438	11.2524	10.6551	11.3295	11.1515	9.72531	9.67818	9.47032
SOCS2	8.67112	8.75986	8.74438	9.96296	9.89088	10.9459	11.2505	10.8242	10.7688	10.9448	9.33767	9.45674	9.41704
DNAJB2	9.74845	9.55315	10.2426	10.493	10.2373	10.395	11.2499	10.7431	11.0505	10.9117	10.5648	10.4441	10.4087
WHSC1	12.7761	12.5507	12.3745	12.6675	12.2611	11.4854	11.2486	11.5844	11.367	11.0733	12.7525	12.3174	12.7306
CMTM3	10.4763	10.0316	10.2266	10.3127	9.71385	10.4409	11.2479	11.1583	11.0914	11.4175	10.3568	10.3509	10.1176
APOC3	0	3.02176	6.89846	6.58019	6.13083	10.8919	11.246	9.40387	11.4705	12.1579	6.26588	7.08024	7.99012
GPX3	8.6431	8.86726	9.50196	9.49446	8.54295	10.1423	11.2447	10.7976	11.0702	11.4188	8.34465	8.53175	8.71581
CDKN2B	6.44198	6.96428	5.68433	5.70757	5.53418	6.78129	11.2427	10.756	10.5466	10.9174	6.93657	6.22876	6.26989
CNOT11	9.98698	10.2165	10.0178	10.1999	9.85611	10.4484	11.2414	10.8926	11.2918	11.2873	10.0962	10.1543	9.95891
SLC35B2	10.1451	9.87351	10.0656	10.2968	10.0237	10.3274	11.2401	10.9452	11.1248	11.3136	10.2714	10.1595	9.96034
FAM65B	9.92593	7.91658	9.70225	9.52649	7.97753	9.51667	11.2375	10.7291	11.3108	11.6141	8.98208	8.11459	7.93286
CUBN	7.70107	8.51362	10.9444	9.21603	7.69233	11.0622	11.2356	11.662	12.1496	11.8397	8.48722	8.13146	8.63555
CRAT	9.43754	9.49344	10.5941	9.94692	9.41025	10.5473	11.231	10.7112	11.4606	11.2194	9.60245	9.26744	9.43776
SLC17A5	9.09996	8.83875	9.39142	9.50911	9.31362	9.75732	11.2218	10.3168	10.9206	11.259	8.88718	9.19905	8.71241
EPSTI1	8.44493	8.34369	10.802	10.0224	8.76909	10.0841	11.2185	10.8699	11.31	10.579	8.24736	8.18901	7.69185
ANO10	10.3885	10.1039	10.8292	10.6232	10.2786	10.8453	11.2172	10.9841	11.1168	11.1563	9.57746	9.56006	9.46831
BAIAP2L1	9.73525	9.63279	10.342	9.92196	10.073	10.5273	11.2165	10.661	11.4175	10.7426	9.02838	9.77263	9.40235
ADAMTS1	9.08678	8.81293	9.69153	10.6406	9.03772	10.5332	11.2165	11.0121	10.8456	11.166	10.6596	10.691	10.5381
DMKN	9.61059	9.99618	10.1464	10.0101	10.4186	10.5368	11.2132	10.7338	11.1654	10.8312	8.68459	9.4416	8.92407
ZNF217	11.8047	11.8805	12.2288	11.8217	12.1798	12.4403	11.2079	11.1913	11.3617	11.5213	10.2067	10.4186	10.3779
LPCAT3	9.083	9.42691	8.93832	9.51347	9.73696	9.99289	11.2025	10.7431	11.0172	11.0492	9.14902	9.53809	9.13678
MCU	10.1497	10.2685	10.5383	10.7063	10.5109	10.4447	11.1999	10.572	10.9462	10.7089	8.84346	9.01808	9.3811
SCP2	9.65972	9.78995	10.4499	9.83278	9.75783	10.2042	11.1958	11.0885	11.3108	11.1146	9.83356	10.0759	9.94883
IRAK1	10.2323	10.0716	9.48963	10.3796	10.5176	10.8078	11.1918	11.0863	10.9217	11.4671	10.3577	10.292	10.0799
DHRS7	9.60003	9.27443	9.86225	9.94584	9.17945	9.89005	11.1911	10.5678	11.2132	11.1071	9.50136	9.55225	9.65692
PPP2R5A	10.1916	10.2721	11.2699	10.2522	10.1809	10.8613	11.1904	11.0013	11.3068	11.2039	9.0648	9.31807	9.54674
AKR1D1	5.34413	6.28855	9.18003	8.24432	6.58602	9.99972	11.1904	10.6293	11.6936	10.7372	6.53381	6.83448	6.98449
USP12	9.90785	9.58019	9.86544	10.4443	9.59659	10.6485	11.1891	10.7449	11.3768	11.6688	9.9899	10.3926	9.80786
ABCD3	9.83317	9.59919	10.0903	9.99453	9.41264	10.265	11.1884	10.5615	11.1505	10.6631	9.94694	9.78602	9.50806
TMCO1	10.0514	9.81618	10.299	10.3285	10.082	11.0881	11.1878	11.0244	11.1844	11.2924	10.5626	10.4091	10.5333
TRAK2	9.0773	9.17658	9.12263	8.66896	8.76535	9.78327	11.1871	11.0418	11.3411	11.1851	9.16292	9.35445	8.94449
CAPG	9.24934	9.65112	10.4968	9.52505	9.93984	10.5095	11.1817	10.9974	10.9623	11.265	8.88479	9.38115	8.27451
LAMC2	7.80126	8.25538	8.51215	9.94799	9.39338	10.901	11.181	10.379	11.0711	12.0626	8.87034	9.11034	8.53139
NDFIP2	9.6986	9.40331	10.1398	9.88425	9.39338	10.2749	11.1796	10.9763	11.3092	11.5049	9.761	9.79927	9.82054
B4GALNT3	10.7839	9.69772	9.99322	10.2452	9.72545	8.44342	11.1789	10.7959	10.3662	10.2836	7.36541	8.12726	7.8237
PHLDA1	11.0106	11.4853	11.027	12.3204	12.0154	12.2601	11.1783	11.2803	10.8639	11.174	10.5346	10.778	10.6355
LNX2	9.08678	9.14847	9.84299	9.85817	9.6422	10.2735	11.1776	10.5274	11.3372	11.2117	8.57598	8.76859	8.69185
WSB2	9.44788	9.59919	9.74092	10.1038	9.76535	10.2378	11.1769	10.5948	11.084	11.3041	10.2361	9.82414	9.90037
EHD2	11.3688	10.2141	10.2066	9.99349	10.1934	10.4719	11.1762	10.9818	10.7044	11.4547	9.62127	10.0594	9.353
PPP1R15B	10.1898	10.5015	10.6897	11.2298	11.0531	11.4762	11.1728	11.0694	11.123	11.5541	11.3403	11.515	12.294
PCSK7	10.4552	9.82912	9.5542	9.22138	9.35903	9.39244	11.1715	10.9117	10.9583	10.8876	9.95152	9.99867	9.91227
CFH	1.51124	0.021765	0	5.93286	3.34656	6.18039	11.1708	8.96279	10.4768	9.95871	3.65117	5.95312	6.15442
SH3D19	10.7316	10.3392	10.9023	10.9209	10.6422	11.3523	11.168	11.2182	11.4087	11.2939	9.41106	10.0226	9.7209
TRIP10	11.1551	10.9897	11.6879	11.4263	11.6211	11.9631	11.1639	11.1288	11.0776	11.3041	10.0032	10.2588	9.82212
TMEM41B	10.313	10.2827	10.7735	9.85359	9.84906	10.4156	11.1639	11.0426	11.3526	11.0123	9.68183	9.83962	9.71751
TXN	10.8748	10.7308	10.8836	10.838	10.4411	10.8262	11.1591	11.2923	11.1723	11.1587	9.63131	10.0237	10.0013
SNX19	10.2349	10.1651	9.67891	9.83162	9.71385	9.88268	11.1591	10.8407	11.2057	10.988	10.4982	10.3518	10.3574
DNAJB11	9.82072	9.89982	9.93529	9.79503	9.79318	10.2189	11.1584	11.2577	11.2596	11.3598	10.2399	10.188	10.4763
ARMCX3	10.0533	9.76154	10.1425	9.98513	9.71385	10.3	11.1557	10.9093	11.3131	11.0979	10.3201	10.416	10.033
MYL4	8.26279	7.20167	8.62168	5.95014	5.6029	6.33959	11.155	11.1646	10.3556	7.646	7.20576	6.37762	6.21331
PGPEP1	9.69364	9.46263	9.77688	9.18718	9.09847	10.2042	11.1529	10.8065	11.3977	11.2125	8.96858	9.19905	9.13678
KLHL36	9.87428	10.3095	10.6497	10.4135	10.302	10.5143	11.1487	10.5339	11.0439	10.8291	9.85452	9.96612	9.55055
HSPB8	7.19072	7.10923	7.4068	6.44047	7.00952	9.40793	11.1487	10.3168	10.317	11.7161	9.0153	9.60908	9.85794
LITAF	11.6521	12.0504	11.3725	11.5964	11.6402	11.8486	11.1481	11.0441	11.0402	11.5018	9.87034	10.6988	10.54
PDE4DIP	9.64823	9.67461	10.2377	9.69097	9.4293	10.2378	11.1467	10.5844	11.2432	10.8857	10.3952	10.5616	10.4274
PTAR1	10.9169	11.1152	11.4177	10.8542	11.6008	10.7133	11.1453	10.839	11.5919	11.0937	9.95152	10.0857	10.0165
LRRFIP1	9.41663	9.51762	9.4751	10.0517	10.0669	10.9644	11.1453	10.7941	11.1086	11.1171	10.2324	10.5483	10.1138
PCM1	11.9903	12.0895	11.9281	11.9032	11.9419	11.5999	11.1439	11.1387	11.0987	10.7954	11.9316	12.0161	12.2392
TMEM164	9.75203	9.83394	9.81031	9.86502	9.55167	10.1064	11.1432	10.9371	10.8936	11.1539	10.001	10.055	10.2629
FAM102A	9.79317	9.55704	10.0178	9.50473	9.72738	10.0921	11.1425	10.9159	11.1461	11.3164	9.87758	9.74822	9.85486
PRR14L	10.7048	11.1696	10.9881	10.5265	10.9888	10.684	11.1404	11.1117	11.1749	11.0326	9.71051	9.98132	9.43364
CSTB	9.36299	9.38809	9.81526	9.69225	9.66848	10.0565	11.139	10.7026	10.9542	11.3236	9.49666	9.68819	9.54674
NRP1	8.54191	9.04967	9.69332	10.0745	10.1044	10.3516	11.1383	10.8127	10.6693	10.4807	10.4641	10.8202	11.4342
PBX1	12.574	12.495	12.1487	11.8093	12.5673	12.8554	11.1362	11.2815	11.3632	11.408	12.6608	12.7828	12.8261
ZMPSTE24	9.44641	9.77665	9.20287	9.34409	9.47813	9.96175	11.1348	11.1074	11.1266	11.1547	9.88838	9.96729	9.7477
CORO2A	8.99707	9.87975	10.6515	9.59125	9.83663	11.3301	11.1348	11.2771	11.4613	11.6823	8.84592	9.5061	8.75598
YIPF5	10.1241	9.94954	10.596	10.6768	10.3098	10.8678	11.1278	11.1722	11.1399	11.1507	10.1649	10.0986	9.93578
FMO5	6.80586	6.73601	9.55025	8.39071	6.77654	9.21601	11.1271	10.9051	11.6086	11.0105	6.60536	6.49961	6.82998
LMO7	6.80586	7.33465	9.3096	8.49151	7.61957	9.00821	11.1257	10.0463	11.0297	10.6379	7.57598	7.32725	7.41912
NLN	10.7128	11.3358	11.1066	11.1282	11.5484	10.8799	11.125	10.9833	11.0008	10.7995	10.0889	10.3409	9.96034
EIF6	9.67364	9.84672	10.0106	9.92305	9.99202	9.87341	11.1221	10.875	10.8391	11.0819	9.59953	9.67098	9.64805
B4GALT4	9.64823	9.75986	11.5338	10.5214	10.2601	11.1729	11.1214	11.4323	11.5717	11.1393	8.95038	9.2268	8.82684
MGST3	9.45229	9.54729	9.88283	9.40957	9.43872	10.1998	11.1207	10.8083	11.0143	11.2047	9.79455	9.84091	9.56757
SHC2	9.34413	9.32097	9.95934	10.3931	10.532	10.9955	11.1207	10.5636	10.9431	10.7329	10.8311	10.6746	10.7344
FBRS	10.8162	10.5609	10.8678	10.6644	10.293	10.361	11.1193	10.7697	10.9206	11.0725	11.4152	11.3213	11.6029
ACOX1	9.02497	9.43328	9.58351	9.23202	9.46203	10.216	11.1186	10.5199	11.0978	11.1874	9.29502	9.5061	8.99012
PPP2R2A	10.7201	10.759	10.8276	11.2084	11.1568	11.2615	11.1172	10.8571	11.1266	11.1004	10.1845	10.1199	10.2848
NACC2	9.61977	9.16132	8.6515	8.84553	9.15105	9.575	11.1165	10.8154	10.9103	10.8139	8.75969	8.30511	8.20849
TUBB2B	12.5471	12.6703	11.8486	12.4272	12.5866	12.1284	11.1108	11.0841	10.1177	11.1409	13.6046	11.9972	13.0399
FBXO2	9.37543	9.67102	9.60463	9.85474	10.7867	10.7391	11.1101	10.795	11.0859	11.1336	9.84099	9.63001	9.29283
NFKBIZ	8.48566	7.3968	6.75472	7.05767	6.46203	7.64854	11.1087	9.23218	9.98016	10.2356	8.54295	10.188	10.2722
MRPL41	9.42264	9.18918	9.31194	9.23554	9.19344	9.37941	11.1072	10.5424	10.7526	10.5957	9.38249	8.72479	9.02067
PC	9.02891	9.46885	10.2741	8.88874	9.14817	9.34496	11.1065	10.6009	11.0692	11.5412	9.1708	9.19504	9.37896
CRYZ	9.52387	9.63279	10.2016	9.74765	9.56034	10.2364	11.1058	10.6959	11.1912	11.0069	9.41272	9.35983	9.28827
EFR3A	10.574	10.1967	10.0048	9.55359	9.23462	9.87155	11.1051	10.9444	11.23	11.0123	9.70238	10.185	9.90931
C1QTNF6	9.25776	8.75647	9.00914	9.06958	8.22102	9.76736	11.1037	10.4015	11.1532	11.7324	9.57301	9.88759	9.16191
CDC42EP1	9.97885	9.48324	9.73744	9.95657	9.55817	9.91012	11.0943	10.5101	10.3932	10.9624	9.50292	9.26553	9.35736
YIF1A	9.46835	9.5973	10.0849	9.93286	9.75028	10.2013	11.0943	10.6815	10.7163	10.8954	10.0229	9.41083	9.29738
ATP7B	9.57733	8.87975	9.56208	9.46471	8.97429	9.77732	11.0922	11.0523	11.0364	11.0069	10.5856	10.0406	9.33984
SLC6A6	10.0465	10.7412	10.1253	11.2862	11.4434	12.0284	11.0886	11.4138	11.1636	11.7416	10.3438	10.4203	10.751
SGK1	7.79201	8.59541	8.84138	7.70248	6.68443	9.94061	11.0886	10.8399	10.934	11.2117	8.14702	8.62406	9.53716
SERINC2	9.16588	9.17151	9.56011	9.54509	9.02838	9.53324	11.0878	10.4409	10.6496	11.1237	10.156	10.2559	9.93578
IGSF1	8.17658	9.22634	10.6996	9.48115	9.56249	11.4365	11.0871	11.344	11.8044	11.8794	8.13901	8.75776	8.64627
FAM174B	8.55837	8.50558	9.80866	10.1381	9.24809	10.0048	11.0864	10.5371	11.0345	10.8502	7.80091	7.73862	8.06664
SYNE1	8.26279	9.27206	9.2693	8.44961	8.65641	9.20128	11.0864	10.6111	11.3556	10.4768	9.03703	9.49799	9.63734
MEX3A	11.2653	11.2578	11.0034	11.8272	11.7784	11.2479	11.0828	10.9786	10.6972	10.535	11.9572	11.9448	11.891
BTG1	10.0358	9.50961	10.503	11.0829	10.3008	10.9618	11.0806	10.4478	10.7457	11.6082	11.3416	11.6337	11.9248
OSMR	5.93751	6.56092	6.34426	7.26518	6.95799	8.2277	11.0806	10.419	10.1532	10.8241	8.09411	8.12726	7.08253
TRPV6	4.68117	4.4812	6.48342	8.06562	7.03461	7.93884	11.0798	9.60499	10.8936	10.9807	6.49666	8.34182	6.85486
LRRC1	8.05428	8.22634	9.52228	9.04968	8.21005	10.0744	11.0784	10.3525	10.8271	10.6979	9.05205	9.72618	9.18171
PCSK5	8.67866	8.87351	9.06284	9.94584	9.13663	10.6733	11.0777	11.1436	11.1096	11.7491	9.75052	10.5985	10.6418
FAM83F	7.7207	8.44803	9.83164	9.74641	9.19065	9.96524	11.0755	10.7806	10.8735	10.9326	7.07743	7.09751	7.58441
IVNS1ABP	12.2636	12.3702	11.821	12.1776	12.2076	12.6594	11.0733	11.5824	11.0496	11.48	11.897	12.0098	12.1697
IDE	9.82979	10.3233	9.86861	9.81874	9.53418	10.045	11.0726	10.7486	11.2308	10.8502	9.71186	9.78868	9.76257
DPP9	9.48566	9.7222	9.24505	9.52793	9.62784	10.0744	11.0726	10.7788	11.0905	11.1163	9.83728	9.79927	9.92701
EGLN1	10.6047	10.4709	10.9489	12.2263	12.0623	12.4587	11.0711	10.714	10.9206	11.6035	11.2394	11.9055	12.0162
SLC25A44	9.0071	9.28621	9.46254	8.67156	8.94482	9.80683	11.0696	10.9699	11.1275	10.9807	9.26955	8.95312	9.03978
SLC20A2	10.2877	9.76323	10.1266	10.3085	10.019	10.5214	11.0682	10.8163	11.2116	11.5325	10.0456	10.3856	10.3519
SMTN	9.80701	9.77665	10.2705	9.12768	8.84197	8.79706	11.0645	10.3268	10.6839	10.3696	9.32359	9.40216	9.00963
HSDL2	9.09244	8.89213	9.57575	10.0121	9.35654	10.3165	11.0645	10.5667	11.385	11.3034	9.64411	9.69955	9.58997
PPP1R15A	10.3512	10.1264	10.9734	10.7501	10.221	11.2601	11.0608	10.8329	11.0153	10.8818	11.3816	12.5312	13.6868
LARP4	10.2678	10.4098	10.506	10.4366	10.6123	10.5368	11.0608	10.9167	11.1827	11.1377	9.94808	10.0715	9.90633
HS6ST1	10.1269	10.662	10.3969	11.6466	11.7114	11.817	11.0593	11.1967	10.5782	10.5547	12.4196	10.817	11.6649
SSRP1	12.3952	12.3862	12.1565	12.7883	12.7129	12.061	11.0586	11.5488	10.9155	11.1771	12.3939	12.0107	12.4546
NFKB2	9.77803	9.81618	10.2884	10.0989	10.7119	10.3728	11.0542	10.5813	11.2048	11.2598	9.57746	9.46675	9.95028
CHD7	12.6471	12.3352	12.3579	12.3326	12.0959	11.3866	11.0504	11.4597	11.1399	10.8661	12.3033	11.8817	12.2486
ATP5E	10.1461	9.85307	10.0249	10.0626	10.1308	10.0937	11.0504	11.138	11.0794	10.942	10.0753	10.187	9.95604
SOGA2	9.25944	9.59919	9.13587	10.2329	10.8042	10.6658	11.0497	10.487	10.6496	10.54	10.5752	9.27884	9.74438
SSBP3	11.9137	11.8048	11.6648	11.5694	11.8023	11.6458	11.049	11.694	10.9196	10.9522	12.2666	12.1523	12.1918
SRF	11.1079	10.7933	10.387	10.7359	10.7187	10.3794	11.0475	11.0213	10.8693	10.8522	11.3165	11.3816	12.2618
MSI2	11.4223	11.4548	11.3931	11.5055	11.9527	11.3931	11.0467	11.2558	11.1337	10.9241	12.0145	12.2184	12.2527
SPTSSA	9.73766	9.92414	10.3026	10.0557	9.80963	10.705	11.043	10.8665	10.9502	11.1171	9.71186	9.55225	9.74936
VWA5A	9.65972	9.39898	9.98006	10.5207	9.60917	10.1939	11.0408	10.8868	10.7375	10.3584	9.19227	9.54283	8.53524
DENND1C	7.1551	8.52956	9.63853	9.77336	9.63401	10.349	11.037	10.4271	10.9861	10.8088	7.43907	8.20902	7.53908
GTF3C6	9.45522	9.29323	9.34882	9.53939	9.3812	9.46579	11.0355	10.8286	11.0895	10.8818	9.48247	9.21892	9.65869
SFT2D2	10.2468	10.0316	10.0249	9.86616	9.35654	10.1408	11.0333	11.0516	11.0278	10.9438	10.4202	10.209	10.3277
ATP11C	10.025	10.1954	10.5787	10.1835	10.1934	10.5519	11.0325	10.8057	11.0287	10.71	9.55806	10.0181	10.068
SLC44A2	13.8363	13.1152	13.9246	12.6908	12.645	12.6653	11.0265	11.2771	10.3013	11.8992	12.2721	12.3506	12.0855
PARVA	10.6158	10.2697	9.98446	9.78062	9.18786	10.3342	11.0235	11.1359	10.8521	11.1245	10.4537	10.6896	10.366
GBA	9.49138	9.36606	9.27888	8.74765	8.51648	9.44092	11.0227	10.9191	11.0627	10.9688	9.33767	9.36698	9.27451
ZMAT3	10.3441	9.92866	10.0835	9.55782	9.27992	9.96699	11.022	10.9715	10.9988	11.0379	9.28598	9.62704	9.54483
PITPNM1	10.6967	10.3014	9.93832	10.1371	10.0237	9.65071	11.0212	10.7505	10.7008	10.9934	11.0795	10.8137	11.0982
SMG7	11.1333	11.2709	11.2216	11.8943	11.8947	12.7118	11.0182	11.0922	10.7915	11.3294	11.5165	11.3028	11.5974
KIAA1671	10.4878	10.3187	10.4917	10.2232	10.2601	10.3885	11.0113	10.8673	11.2124	11.2424	9.10032	9.88012	9.75928
TMEM87B	10.1515	9.63648	10.0958	9.91647	9.93652	10.2593	11.0106	10.5968	11.0297	10.9117	9.22671	9.58171	9.11892
DKK3	8.81274	9.33238	9.19022	9.15587	9.39095	10.7081	11.0067	10.9084	11.2283	10.7491	10.8685	11.1733	10.1891
APRT	10.2039	10.6245	10.4999	10.4819	10.9181	9.95649	11.006	10.7486	10.8238	10.7587	9.57746	9.52218	9.45617
DCAF6	8.78969	8.98466	9.35789	8.59674	8.75028	10.4484	11.0037	10.3897	11.3021	11.7023	9.70373	10.1461	9.38324
USP9Y	9.89495	10.3403	10.2104	9.44047	10.0593	10.0647	11.0014	10.6998	11.3783	10.5584	9.96292	10.191	10.1086
SLC40A1	7.66099	7.13029	8.82838	6.29929	7.02212	8.35032	11.0014	10.1961	10.6118	11.8332	10.4658	10.2453	8.94739
SLC38A7	9.69736	9.61609	9.08214	8.99869	9.047	9.50472	10.9983	10.8801	11.0027	10.9146	9.57598	9.51737	9.34205
GNG12	10.3591	9.79325	10.1633	10.0162	9.32638	10.1423	10.9975	10.9951	11.1792	11.3834	10.7811	10.2414	10.9394
GAPVD1	10.4405	10.4853	10.6122	10.3684	10.2654	10.61	10.9967	10.9997	11.1801	10.9943	10.036	9.99291	9.98731
STK40	10.2255	10.0959	9.67891	10.2373	9.66447	9.50472	10.9952	10.6669	10.5717	11.1466	10.8286	10.3767	10.6927
SMIM14	9.78969	9.65294	10.2166	10.2443	9.75971	10.3193	10.9944	10.2202	11.105	11.2248	9.80598	9.69246	9.41704
ANP32B	11.7051	11.6906	11.9023	12.3852	12.1983	12.3134	10.989	11.4144	10.9299	11.1021	11.7875	11.7168	12.0523
SPATA20	9.69612	9.32783	10.1851	9.45264	9.36151	9.90468	10.989	10.2348	11.1105	10.9952	9.41935	9.8473	9.47434
GJB1	5.97068	7.74969	9.98446	6.79623	6.30591	9.56352	10.9882	10.715	11.2366	11.214	6.04348	6.16463	6.26989
STUB1	9.65463	9.50357	9.62544	9.72021	9.59237	9.94238	10.9867	10.6111	10.4528	10.556	9.81482	9.74959	9.78862
MMP24-AS1	9.73162	9.41408	10.1052	9.80575	9.50306	9.98946	10.9851	10.3622	10.8434	10.8651	9.23801	9.15847	9.11892
MT-TN	10.5563	10.3471	10.2029	8.20528	8.34656	9.97913	10.9844	10.9159	11.3411	11.044	9.17473	9.55382	10.1125
PSMD5	10.147	10.0959	10.0249	9.97568	10.0064	10.353	10.9844	10.5625	10.8957	10.6483	9.44396	9.53492	9.3682
DAZAP2	9.56517	9.81618	9.94586	10.1844	9.82948	10.5864	10.9844	10.2866	11.1567	11.6005	11.0584	10.9673	11.3628
FAM177A1	9.33302	9.15619	9.65703	9.2373	9.13953	9.73293	10.9844	10.8251	10.9831	10.6733	9.32182	9.26935	9.4521
CDK2AP2	8.92487	9.26017	9.36241	9.19807	8.82768	9.38463	10.9844	10.5036	10.573	10.8602	9.31473	8.8473	9.19395
TTN	8.25944	7.9584	10.6141	8.12007	7.15391	8.31789	10.9844	11.5134	11.5886	9.47809	8.08996	7.63593	7.91523
HP1BP3	11.9534	11.6226	11.2481	11.4466	11.0699	11.0209	10.9836	10.9707	11.0468	10.6217	12.3214	12.2892	12.3555
TMEM37	6.60928	7.66562	9.40898	9.30769	8.23733	10.3898	10.9828	10.6192	10.6815	11.0759	7.83604	7.3917	7.64983
MAST4	8.9312	9.69772	9.14639	8.17987	7.81326	8.56812	10.9805	9.8893	10.9969	10.6449	8.83604	8.48327	8.73269
LAMA3	4.41813	4.87975	5.04048	2.87975	3.17663	6.15614	10.9805	9.42944	11.4175	11.162	7.15896	6.85494	6.67099
PGM2L1	9.37233	9.5648	9.36241	8.91757	8.83127	9.51191	10.9797	10.9051	10.9482	10.871	9.79072	8.93642	9.33984
AKR1C2	5.64053	3.34369	6.92312	2.72775	2.98399	5.63105	10.9766	9.61516	10.7847	9.08948	6.49666	3.7052	4.50805
FAM50A	9.91532	9.60485	9.67529	9.72147	9.74268	10.0841	10.9758	10.9314	10.8915	10.7067	9.97422	9.88386	9.90037
DDI2	10.5084	10.6095	10.7803	10.5076	10.5042	10.7733	10.9742	10.7679	11.0794	10.9798	9.77787	10.123	9.83624
STX12	9.03676	8.85465	10.0135	9.34409	9.08352	9.9946	10.9734	10.2904	11.0804	10.7067	9.96178	9.18093	9.40023
ZMYM2	12.1988	12.0726	11.9575	11.8943	12.1417	11.802	10.9727	11.2815	10.9969	10.9817	11.4065	11.5624	11.4783
C9orf69	10.1695	10.1237	9.63667	10.1835	10.1879	9.9722	10.9719	10.9428	10.6346	10.8241	9.95723	9.68676	9.61749
TMPO	12.0426	12.1892	11.9451	11.8662	11.8468	11.7195	10.9695	11.6878	10.7469	10.82	12.0706	11.99	12.0937
ITPK1	9.7023	10.3459	10.398	10.0517	10.4918	9.86596	10.9687	10.4283	10.7733	10.5862	9.55806	9.80979	9.67624
CCM2	9.46544	9.15105	9.75987	9.378	8.87012	9.63105	10.9672	10.7688	10.8138	10.6298	9.3165	8.98828	8.92407
OSBPL10	8.81958	9.96721	10.0835	9.85703	10.3689	10.9019	10.9664	10.8511	10.806	10.8462	8.62271	8.77398	8.59182
NUMA1	12.096	12.0277	12.1045	11.8769	12.0334	11.5017	10.9648	11.2229	11.2399	11.0194	12.2608	12.365	12.5044
RAB3D	8.74486	9.39463	10.3212	9.45416	9.55167	9.87155	10.9648	10.5948	10.9268	10.6845	8.99546	8.91465	8.65692
MT-TC	10.7669	10.618	10.4188	8.81521	8.56465	10.3516	10.9609	10.795	11.2973	11.145	9.71726	10.1209	10.6247
C1orf116	3.68117	6.06616	6.2693	4.25826	4.70019	6.71644	10.9609	9.24534	11.0163	11.1835	5.04349	4.61209	4.50805
PCSK6	7.85554	7.47298	8.78194	8.68194	7.82049	9.92993	10.9585	10.098	10.8004	10.556	7.67354	7.53175	7.84247
NCOA7	7.61453	7.89828	8.4328	8.0295	8.06537	8.90649	10.9474	9.63927	10.8071	10.9988	8.54901	9.27505	9.21331
HGD	2.09621	2.60673	3.36241	3.36518	2.98399	6.93171	10.9466	9.36824	10.9653	11.4768	4.29502	4.46008	5.34204
P4HA2	9.62368	9.69419	10.6141	11.1475	10.8151	11.1789	10.9458	10.6571	10.8629	11.1021	9.78944	9.67674	9.80148
OXA1L	11.4716	11.0427	11.3568	11.8733	11.9394	12.1365	10.9442	10.8545	11.0392	11.0317	10.9589	11.188	11.3354
NECAP2	9.94065	9.61796	9.63293	9.77699	9.45043	9.8547	10.9418	10.6293	10.5938	10.9853	9.54599	9.86885	9.3682
ARL8B	9.92381	9.87351	9.82838	10.3177	10.0714	10.5647	10.9418	10.5948	10.8841	11.1603	10.4666	10.382	10.5918
SEC22B	9.604	9.53943	9.85265	9.89098	9.56895	10.1998	10.9345	10.6393	11.0047	10.8462	10.0785	10.0361	9.62112
BAG3	9.57599	9.8113	10.032	9.4617	8.97105	10.1048	10.9329	10.744	10.8182	11.057	9.50136	10.0704	10.38
FAM198B	8.39694	8.24577	8.91699	11.1343	8.98399	11.4639	10.9329	11.4312	10.8894	10.3779	9.76621	10.1018	10.2489
CIRBP	12.303	11.8475	12.0838	11.5974	11.6973	11.3885	10.9321	10.8092	10.8216	10.7067	12.4399	12.3357	12.1491
NEO1	12.0656	11.8582	11.9288	12.271	11.9559	12.0708	10.9297	11.3616	11.1159	10.8312	12.4177	12.2192	12.5823
TRIM25	8.92064	9.40763	9.52228	9.83627	10.1625	10.0334	10.9289	10.4837	11.1284	10.8047	8.96858	9.75232	9.26526
CDC42EP3	9.69983	9.46885	9.48342	8.79623	8.70019	9.25364	10.9281	10.8767	10.4542	10.7671	9.81859	10.0384	9.90782
CPPED1	8.0031	8.29323	8.98006	8.49151	8.09549	9.34228	10.9273	10.3068	10.6984	10.3344	8.23613	8.21299	8.37681
MICAL1	10.8377	9.94063	9.81855	8.56064	9.11621	8.80098	10.9265	10.4568	10.6182	10.4768	10.448	9.30325	9.65338
HLA-C	8.75917	8.88904	9.0794	10.0457	9.46895	10.076	10.9265	10.4283	10.7915	11.1327	9.39768	9.38292	9.3617
CCNC	10.189	10.3638	10.617	10.1465	10.0346	10.7029	10.9257	10.7606	10.9988	10.874	9.43089	9.80586	9.6516
MYO5B	8.53361	9.23608	9.6441	9.71011	10.1496	11.0167	10.9257	10.8189	11.1221	11.4723	9.92496	10.8851	9.78215
RBPJ	11.4538	11.9803	12.1263	12.3089	12.6599	12.0961	10.9232	11.1153	11.1123	11.498	11.2281	11.3679	11.6088
EIF2AK3	9.72556	9.19169	9.7701	9.82812	9.33398	10.2735	10.9192	10.4882	10.7982	10.3889	9.32536	9.23072	9.88837
ADI1	8.29588	8.58019	8.74784	8.95014	8.20454	9.1592	10.9184	10.5948	10.8746	10.9316	9.3464	9.51255	9.29964
FOXA3	8.09244	8.61048	9.68973	9.92414	9.59448	10.1284	10.9175	10.3634	10.9289	10.3186	5.93657	6.48656	6.80467
PFN2	13.3483	12.338	12.1893	12.8503	12.1536	11.9631	10.9151	11.336	10.9206	11.2575	12.7288	12.2231	12.4559
ZMYND8	12.2106	12.2806	12.3405	12.1112	12.6185	12.236	10.9135	11.2001	11.1946	11.2078	11.2291	11.3391	11.4424
PRKCE	7.83317	7.82266	9.46044	7.6871	7.07145	8.37679	10.9118	10.3838	11.1549	10.5862	8.39936	8.722	8.10343
RSU1	9.45961	9.40547	9.04048	9.07155	9.02525	9.71644	10.911	10.8338	10.8204	10.5778	9.71591	9.31438	9.3682
ARPC4	9.82299	9.83715	9.80369	9.59262	9.76722	9.9722	10.9102	10.8631	10.8071	11.0024	9.90738	9.98248	9.71751
ABAT	6.6508	8.17658	8.92006	7.54651	8.88054	9.17738	10.9102	10.8859	11.6194	11.0449	11.6216	10.7813	10.8602
FOXA2	8.44493	8.29789	10.9801	11.2793	9.13083	10.4397	10.9077	10.4283	10.8789	10.6287	7.77529	7.04505	7.87324
SRPRB	9.18544	8.85465	9.45833	9.92633	9.51202	9.57728	10.9053	10.6873	10.8499	10.7078	9.75708	9.51898	9.24188
PTPN14	11.6396	11.6597	11.242	11.7673	11.6247	12.3267	10.9012	11.3531	10.7948	11.1595	10.3859	10.9376	11.1112
INSR	10.0289	10.1778	10.9474	10.9966	10.8304	11.2197	10.9012	10.6212	10.9593	10.9494	9.4793	9.87387	9.59552
ABCC10	9.61584	9.18416	9.2303	8.56905	8.65236	8.9635	10.9012	10.5339	10.7538	10.699	9.59222	9.60606	9.51392
RETSAT	9.74965	9.51762	9.84622	8.84323	8.43872	9.01497	10.8987	10.1394	10.6815	10.8077	9.05843	8.83962	8.51977
PCYT1A	9.66606	9.46678	9.4958	9.37481	9.16815	9.60218	10.8929	10.7486	10.9572	10.8005	9.75183	9.52378	9.09302
SYTL5	7.03481	7.82266	9.86225	9.07942	8.31618	10.4245	10.8929	10.7338	11.1195	10.4845	7.38588	7.58784	6.97318
SLC30A1	7.78271	8.16642	9.23769	10.2849	9.93984	10.5508	10.8913	10.9556	10.9959	11.8067	9.65117	9.26362	9.92701
LENG8	11.5743	11.3957	11.3969	9.6266	10.415	9.18938	10.8904	10.6988	10.937	10.3793	11.6241	11.434	11.3965
MAP3K1	9.604	9.62539	10.3385	10.4625	10.0895	10.6733	10.8904	10.6689	10.7116	10.5461	9.42266	9.428	9.87019
ATP6V1F	9.53915	9.53746	10.3969	10.122	9.61957	10.2749	10.8904	10.7159	10.8293	11.0317	9.94808	9.82414	10.064
MANF	9.09244	9.33238	9.47302	9.82812	9.67049	9.93706	10.8904	10.8614	10.7858	11.0886	9.84838	9.70379	9.89588
ATP6V1C1	9.93646	9.99043	10.0377	9.75504	10.0079	10.6409	10.8896	10.8136	11.024	11.0033	9.67769	9.98713	9.63375
SUCLG1	9.30078	9.3727	10.3328	9.57463	9.21555	10.6156	10.8854	10.767	11.1989	10.871	9.77011	9.58325	9.56192
STAG2	11.9351	11.7321	12.1359	12.2697	12.4225	12.4005	10.8846	11.2473	11.0739	11.136	11.45	11.7255	11.7365
RSL1D1	11.7186	11.6402	11.8024	12.3127	12.5842	12.2178	10.8846	11.1604	10.936	11.044	11.4243	11.4845	11.8055
UBE4A	10.1232	10.1904	10.3397	9.69737	9.65439	10.0776	10.8838	10.5625	11.1714	10.8047	10.0648	10.1667	10.0613
DCHS1	9.92169	10.5036	9.95337	10.7575	10.091	10.2664	10.8796	11.0827	10.8027	10.51	11.9316	11.2239	11.7878
DBNDD1	9.083	9.54729	9.19276	9.75135	10.1962	9.91916	10.8796	10.1124	10.4977	10.5814	9.52768	9.4091	9.30416
ZNF532	11.6793	11.9241	11.7392	11.9293	12.3702	11.7034	10.8788	11.1845	10.9319	10.7001	11.8329	11.8049	12.19
USB1	9.99908	10.0932	9.68433	9.17987	9.24003	9.2277	10.8771	10.9084	10.7364	10.6217	9.5745	9.61509	9.37896
SEC61B	9.9291	9.89675	10.1306	9.91647	9.6175	10.0937	10.8762	10.7449	10.5912	10.7671	9.69283	9.81111	9.60655
RPL36AL	9.83205	10.0524	10.0642	10.1343	10.293	10.6078	10.8762	10.7679	10.6656	10.9108	9.82859	9.64624	9.75433
SLC19A3	6.33142	7.04413	7.95337	9.30434	7.9181	11.0014	10.8762	10.293	10.4095	10.3876	6.87999	7.23658	7.29738
CDC42BPG	8.92276	9.06616	9.29314	9.10665	9.55167	10.2693	10.8746	10.8145	11.0364	10.9979	9.56406	9.9436	9.14436
NREP	11.738	11.9922	11.7521	11.8952	11.8736	11.7907	10.8729	11.3137	11.1869	11.247	12.6025	12.7094	12.6565
UBAP1	9.48852	9.7274	9.91392	10.321	10.2733	10.8338	10.8729	10.536	10.8314	10.9363	10.3859	10.3254	10.8981
SULT1B1	0.511244	3.4812	5.87337	6.14278	4.63606	8.69135	10.8729	9.95	10.755	10.2356	6.15896	5.22876	6.46023
GALNT7	10.2341	10.3881	10.3881	9.85244	9.95635	10.1968	10.8721	10.9338	10.8978	10.874	9.52615	10.0726	9.64983
PCBD1	9.12042	9.01329	10.1477	9.59262	8.9872	10.0969	10.8712	10.4715	10.7008	10.4161	8.71186	8.92194	8.73269
MYO10	12.2223	12.618	12.068	12.2872	13.0514	12.3944	10.8662	11.818	10.6383	11.4302	11.0748	11.5146	12.1749
RAMP1	4.8688	3.7222	4.36241	5.60222	5.84906	7.66582	10.8653	10.0036	10.8478	11.5928	7.04348	6.58784	6.76585
MTA1	11.8079	11.8375	11.787	12.3406	12.4881	12.0133	10.8645	10.832	10.8521	10.5437	11.722	11.5947	11.9961
TDP2	9.1093	9.77832	10.4274	10.2382	9.90455	11.2277	10.8645	10.7083	11.2065	11.3315	9.03271	9.17484	9.08516
ZHX1	9.03481	9.19669	9.62544	9.47966	9.27466	9.92634	10.8628	10.756	11.105	10.1906	9.71726	10.3996	9.80627
FRAT2	8.91851	10.5696	9.88283	9.24782	10.8623	9.7892	10.8628	10.3428	10.7779	10.0273	8.30222	8.71363	8.73604
PIK3CB	9.89711	10.2792	10.5373	10.6552	10.7597	11.3172	10.8602	10.4003	10.9134	10.8915	8.92729	9.12094	9.23952
RALB	9.8917	9.53352	10.0601	9.59262	9.37139	9.87341	10.8602	10.7842	10.8735	11.271	9.57301	9.22483	9.51001
ARFIP2	9.05621	9.19419	9.66253	10.2258	9.76347	10.5226	10.8602	10.6202	10.7573	10.573	10.2502	10.2248	10.2193
CACFD1	9.44493	9.35044	9.57186	9.56625	9.42218	9.25078	10.8577	10.4283	10.7526	10.8482	10.2277	9.99752	9.84092
AHR	8.05814	8.71873	8.93529	9.40488	8.18786	9.59091	10.8535	10.2229	11.0655	10.6182	8.94119	10.255	10.0666
GSTA1	6.70107	7.35268	10.2166	6.09698	3.63606	7.82809	10.8535	10.0613	11.6446	11.2078	6.20576	5.9906	6.65692
STAT2	10.5204	10.3837	10.7582	9.55782	9.76159	10.0267	10.8517	10.497	10.9949	11.1096	10.5603	10.7031	10.0179
IRF2BPL	11.0441	11.2282	11.3055	10.7346	11.276	11.1439	10.85	10.9684	10.652	11.1054	12.0126	11.8306	11.9999
PPP1R3B	9.80816	9.87975	10.5903	12.0242	10.9223	11.648	10.85	10.7486	11.0402	11.0895	9.37568	9.53809	9.24659
IL4R	9.37543	8.69772	8.87337	8.62122	8.36151	9.15002	10.8492	9.96598	10.295	10.8983	8.34813	8.32358	7.76585
EEA1	10.0915	9.66922	10.3803	10.2565	9.75971	10.8	10.8483	10.7272	10.99	10.8067	9.58633	9.91587	9.94594
LZTS3	8.43308	9.23608	9.48549	9.38119	10.0064	10.3463	10.8483	9.89598	10.796	10.9155	9.87637	9.37585	9.73101
ISG15	8.35673	7.84194	8.22535	7.84322	7.69233	8.37679	10.8483	10.5509	10.6321	10.6088	8.30938	7.46675	7.26062
AHSA1	10.1406	10.5146	10.0334	10.0396	10.3072	9.98086	10.8475	10.8817	10.7699	10.8067	9.68459	9.73586	9.74272
ZFP36	8.77569	8.14071	9.44349	9.22671	8.53418	10.7743	10.8449	10.8329	11.022	11.7771	10.0879	11.6293	12.3519
CASC3	11.625	11.5443	11.5738	11.9077	11.9702	11.6717	10.8441	10.9786	10.7008	10.7405	11.6836	11.4412	11.7576
H1FX	12.7028	12.7524	12.8159	12.5826	12.2923	11.5232	10.8432	11.2355	10.7561	11.1262	13.0163	12.4091	13.0081
F10	7.80586	7.82912	10.2154	9.80338	8.48041	10.045	10.8423	10.2519	11.2183	10.7491	7.61695	8.06714	8.13424
CLTB	9.4106	9.29323	9.11462	8.61581	8.65641	8.62223	10.8415	10.9084	10.6458	11.1286	9.81104	9.55695	9.58255
CMAS	9.49424	9.79984	10.2693	10.1381	10.0253	10.3206	10.8398	10.5782	10.9093	10.7766	9.63131	9.33273	9.3811
SCNN1A	9.65718	11.0852	11.8251	10.1334	11.0408	11.2515	10.8363	10.3131	10.2596	9.96241	8.38588	9.47007	8.3682
MOB3B	9.52805	9.45222	9.61791	9.69865	9.51425	10.6594	10.8355	10.6532	11.085	11.3005	8.72798	9.87762	9.48235
A1CF	4.41813	5.10923	9.3351	7.01725	4.93152	8.83192	10.8346	9.49918	11.2448	9.99884	4.40606	5.53809	6.05058
ZFP42	9.98393	10.8186	10.4845	10.6768	11.3988	11.636	10.8337	11.1548	10.3418	10.9069	8.08996	9.2268	8.00686
CAT	8.76154	8.56866	9.99176	8.65322	8.64831	9.2277	10.8337	10.0463	11.2741	10.5706	9.10855	8.722	8.88234
PPIF	9.92276	9.98899	10.0753	10.3587	10.2032	10.3261	10.8311	10.5446	10.6421	10.5226	9.51535	9.43991	9.47835
CXCL5	5.09621	6.10923	4.36241	8.36839	6.08352	6.44342	10.8311	7.74676	7.49077	9.59456	4.29502	3.79266	4.44393
KDELR3	7.99908	8.10391	9.18768	10.0183	9.15105	10.5624	10.8303	10.7074	10.7457	10.8542	8.38249	8.33091	7.89138
EHMT2	11.8836	11.9166	11.8406	12.1267	12.2045	11.6393	10.8286	11.0036	10.8704	10.8382	11.8854	11.9122	12.0743
SNX33	9.59206	9.77498	9.69869	9.52216	9.62784	9.99631	10.8251	10.5573	10.806	10.699	9.26772	9.67098	9.40023
DHTKD1	10.9526	11.0076	11.0677	11.2294	11.8557	11.166	10.8233	10.3634	10.8543	10.3556	10.1218	10.5012	10.4633
TBC1D9	8.30566	9.16642	9.29078	8.70757	7.73887	8.86596	10.8233	10.0538	10.6041	10.4677	9.76491	9.55695	9.96177
IHH	7.2186	7.43116	10.1826	10.2116	8.79502	11.4079	10.8225	10.9833	11.0794	10.6017	7.71726	7.22876	7.57695
CRY2	9.52526	9.33238	10.1425	9.78784	9.57324	9.90103	10.8164	9.99585	10.7515	10.1046	9.30043	9.2864	9.62835
RPS6KA4	9.52944	9.3301	9.34654	8.96083	9.08352	8.77732	10.8155	10.3452	10.3495	10.7426	9.58633	9.63593	9.47233
TMEM165	9.87538	10.026	9.72172	9.23378	9.52093	9.56121	10.8146	10.9183	10.7688	10.6494	9.79455	9.99637	9.63913
HMOX2	8.68367	8.54924	8.75815	8.24782	8.40545	8.84336	10.8138	10.5231	10.6668	10.5946	8.7727	8.52218	8.12404
HELZ2	9.66099	9.68354	9.6771	8.77214	9.12208	8.67438	10.8111	10.1701	10.3662	10.9136	9.79327	8.82932	8.87628
UBA2	12.1764	12.162	12.1438	12.4841	12.6465	12.2554	10.8094	11.179	10.9441	11.162	11.9629	11.9582	12.2413
DBT	9.84328	9.91961	10.4079	10.4662	10.5276	10.4658	10.8094	10.355	11.0581	10.5572	9.14502	9.26935	8.78215
BRWD3	11.2387	11.2756	11.5071	11.7377	11.708	11.7221	10.8085	10.7121	11.0297	10.7995	10.2418	10.3899	10.5178
CRB3	6.11116	7.86725	9.01776	9.0892	8.69233	9.42325	10.8059	10.2777	10.6245	10.4973	7.07743	7.89995	7.50805
SESN2	9.68742	9.82105	9.96083	10.3828	10.085	10.3247	10.8041	10.9241	10.9421	11.2047	10.155	9.45841	10.2837
PPARA	7.9417	8.36606	9.34882	10.1428	9.71773	10.8716	10.8015	10.1253	11.0599	10.5862	9.09204	9.722	9.05864
SRSF5	11.7493	11.9665	11.5498	10.378	10.736	11.1323	10.8006	10.7869	10.99	10.8592	12.2557	12.3639	12.6049
CREB3L3	3.59871	5.23122	6.61033	7.25826	6.26409	9.58411	10.8006	10.4003	11.0627	11.0396	5.14302	4.91465	5.5992
TMEM63A	8.84887	9.16897	9.4068	8.64793	8.32638	9.51191	10.7997	10.3694	10.8926	10.9606	9.13095	9.60153	9.28827
PIK3R1	9.09056	8.94063	9.8702	9.97039	9.30849	10.7843	10.7962	10.9508	10.9278	11.0006	10.7058	10.8267	10.5798
PHF3	11.4709	11.351	11.6924	12.2469	12.073	12.2389	10.7908	11.0516	11.1032	10.9559	11.0408	11.1743	11.4688
RND1	8.59605	8.32555	9.18768	8.45567	7.70019	8.98086	10.789	10.3956	10.7607	11.0776	8.76751	8.60606	10.011
KITLG	8.53915	9.31868	9.90776	12.0409	10.6604	12.2468	10.789	11.0841	9.85642	9.89635	9.44721	9.90487	10.3508
ZZEF1	9.92699	9.83394	9.92465	9.87636	9.59659	9.65504	10.7864	10.7064	10.8661	10.6099	10.2896	10.1325	10.3332
DCBLD1	8.2926	8.65476	9.28365	8.40331	8.3812	9.06466	10.7837	10.3826	10.5183	9.93635	8.67076	8.62406	8.51197
LGALSL	9.84775	9.67282	10.1385	10.2125	10.1103	10.0857	10.7828	10.2162	10.7175	10.5814	9.28598	9.54598	9.75268
RIPK4	6.85109	7.3968	9.41552	9.84553	9.19065	9.80293	10.7828	9.88426	10.6015	10.4494	8.61117	8.62704	10.2229
TM2D2	9.21168	9.38809	9.2741	9.15215	9.10144	9.73293	10.7819	10.5488	10.6839	10.5946	9.1708	9.29391	8.88837
ACADSB	8.023	8.82589	8.82838	8.19082	8.91472	8.83192	10.7819	9.66299	11.306	10.3358	9.14101	9.18498	9.42536
FGFR1	13.8552	13.4032	13.5904	13.616	14.4216	13.6023	10.781	12.7851	10.6924	11.357	12.5353	12.1753	12.8639
NFE2L2	9.60003	9.40978	10.0206	9.80693	9.35654	10.4334	10.781	10.8021	10.9165	10.5946	9.57895	9.59698	9.76749
SLC52A2	9.2272	9.03299	8.7987	9.25305	9.33145	9.04499	10.781	10.5958	10.1302	10.3056	9.37227	8.97899	8.78862
FAM222B	10.4098	10.5964	10.6075	10.7458	11.0828	11.3069	10.7801	10.5371	10.8564	10.7923	9.90973	9.97432	10.1681
TINAGL1	7.63018	6.80312	6.94737	8.07352	7.51648	11.0359	10.7792	9.83813	9.45425	12.002	11.0504	11.2179	10.1964
DDA1	9.54467	9.71176	9.29551	9.51492	9.26144	9.55659	10.7774	10.3814	10.5585	10.6845	9.92496	9.86128	9.77076
DOPEY2	8.59871	8.54924	8.57186	8.61039	8.57751	9.31789	10.7774	9.95321	10.6308	10.7618	9.37397	9.35085	8.93578
NASP	12.7166	13.1079	12.4309	12.478	13.1059	12.2703	10.7765	11.9014	11.1818	11.0912	12.5286	12.5734	12.8217
TOM1	9.65972	9.5414	10.0178	9.86502	9.63401	10.1016	10.7756	10.4759	10.7926	10.8641	9.59368	9.76183	9.73938
POLR2L	9.47847	9.35939	8.86384	8.87071	9.11914	8.22187	10.7738	10.5509	10.3902	10.3985	8.99546	8.96729	8.91523
MCM3	11.9758	12.3293	11.6231	12.0897	12.6894	11.7045	10.7693	11.4489	10.4796	10.7682	11.3633	11.6326	11.4628
PNMA1	10.9222	10.7908	10.3781	10.4458	10.5287	9.71644	10.7693	10.7806	10.7068	10.6968	12.0161	11.2864	11.6649
DHX32	10.1703	9.82912	10.0725	9.78062	9.47813	9.89005	10.7684	10.2506	10.9155	10.8631	9.49037	9.64183	9.55625
BST2	11.9177	11.2774	11.4204	11.814	12.0474	11.6106	10.7657	10.1893	10.6333	10.6744	10.1961	10.6061	10.1718
BCORL1	11.0031	10.5629	11.173	10.4774	10.1147	10.3689	10.7648	10.5134	10.8926	10.8372	9.81482	9.76859	9.81422
PLCD1	10.8944	10.3448	11.6515	10.609	9.60499	9.89921	10.7621	10.6111	10.7328	10.1458	9.24736	8.50286	8.87931
STRADB	9.54604	9.62354	9.95934	9.52505	9.43166	10.1268	10.7621	10.3814	10.9196	10.5535	9.41272	9.61509	9.4903
C6orf132	7.02694	9.22389	8.73744	8.50911	9.6008	9.60889	10.7621	10.3452	10.5743	10.7734	8.16687	8.82673	8.34205
MORC4	7.46544	7.6291	8.50808	8.66373	7.77654	8.76134	10.7594	10.2335	10.5412	10.2924	8.85084	8.66809	8.31541
INTS3	10.9095	10.9189	10.7811	9.90987	10.4574	10.1864	10.7585	10.8136	10.865	10.7734	11.1942	11.3847	11.1336
CPEB4	8.95419	8.54533	9.86861	9.19987	8.41981	9.72883	10.7566	10.4737	10.714	10.817	9.46335	9.82673	9.59736
AEN	10.5371	10.8712	10.2487	9.96615	10.3677	9.88821	10.7521	10.9043	10.5625	10.7766	9.24736	8.96964	9.38963
AIFM1	9.46544	9.80312	9.64225	9.40957	9.70801	9.62001	10.7512	10.5403	10.8852	10.5645	9.14702	9.17076	9.20366
PACS2	10.126	10.3527	10.0034	10.1624	10.3665	10.2508	10.7484	10.3921	10.7128	10.3751	11.3723	11.0181	11.1675
PNPT1	9.92487	9.99761	10.7226	9.79861	9.73696	10.5297	10.7475	11.1735	11.1023	10.5437	9.51845	9.3917	9.55245
RNF115	9.52526	9.42478	9.23769	9.53653	9.55384	9.92993	10.7475	10.521	10.8841	10.5547	9.47294	9.32542	9.31317
PI4KB	10.0171	9.90746	9.91546	9.61446	9.43637	9.79706	10.7466	10.7064	10.6912	10.5754	10.2995	10.2444	10.138
MTUS1	7.38776	7.85466	8.38921	8.24432	7.52536	9.84904	10.7392	9.73001	10.3341	10.7275	8.63985	8.04059	7.95604
UBASH3B	7.71582	7.86097	7.89223	9.17437	8.23733	10.5273	10.7356	10.7036	10.105	11.044	9.792	10.319	9.21091
REEP1	5.68117	6.46471	9.09847	6.97567	5.53418	7.06792	10.7346	10.1095	11.2822	10.5826	8.46815	7.34182	7.61385
ATL3	9.6508	9.70651	9.75987	10.0517	10.4198	10.0825	10.7328	10.2427	10.5691	10.3012	9.43907	9.46342	9.24424
ARHGAP42	9.71826	9.99761	10.2872	10.3595	10.0775	10.7185	10.73	10.4202	10.5612	9.92314	8.80345	9.65064	9.63913
SLC7A6	7.97477	8.43962	8.28365	8.13147	8.02212	9.25364	10.7263	10.4948	10.7903	10.9031	9.45691	10.192	10.5515
HECTD3	9.88845	9.82105	10.0628	9.46471	9.7216	10.119	10.7244	10.6333	10.6827	10.5886	9.67907	9.58631	9.21331
NOP10	9.74606	9.51161	9.49991	9.78424	9.83127	9.4002	10.7244	10.5636	10.5769	10.6609	9.33416	9.39519	9.31765
KIAA0247	8.49993	8.28855	9.44987	8.5351	7.54295	8.95298	10.7244	10.0067	10.6245	10.2851	9.12487	8.77129	8.89738
GXYLT1	10.1167	10.0524	10.4068	10.1826	9.82589	10.4484	10.7235	10.7833	10.9792	10.6912	9.37909	9.98597	9.36604
CAPRIN2	9.37388	9.29789	9.64781	7.84322	8.76909	7.90286	10.7226	9.35617	11.0468	9.55106	8.57895	9.04505	9.02615
MYH14	8.52805	8.7222	8.12794	8.99245	9.63196	10.0516	10.7207	9.76878	10.7903	11.3415	9.57003	10.1471	9.37681
SYNJ2	9.66859	8.68354	9.6441	9.25131	8.97105	10.945	10.7188	10.5446	10.771	10.7734	8.34813	8.54755	8.25128
C1RL	9.01904	8.98177	8.99758	8.83162	8.94482	9.69135	10.7188	9.91915	10.7457	10.8671	8.92496	9.69672	9.02067
KEL	6.06583	6.36161	8.6441	9.68968	7.69233	8.86221	10.7188	10.3144	10.5506	10.2777	6.30938	6.00898	6.47635
RCAN1	9.14424	8.30254	9.27649	8.12388	7.02212	8.59993	10.7179	10.1052	10.8478	10.7881	8.70916	8.65356	8.58812
EPHA1	7.85554	9.52559	9.33968	9.378	10.4952	10.3937	10.7179	10.3006	10.3902	10.8837	8.69829	9.38115	8.3682
TMEM141	8.77099	8.83875	10.4123	9.90766	9.1453	9.43841	10.717	10.4534	10.69	10.8837	8.70916	8.62108	7.89138
PRKAB2	10.832	10.7118	11.7633	11.6336	11.0253	11.9313	10.716	10.7319	10.991	10.5498	9.98656	9.67961	9.80467
ACP2	9.35045	9.45639	9.46884	9.17069	9.27203	9.75933	10.7151	10.4893	10.7858	10.6437	10.036	9.83577	9.70559
PTPN21	9.90463	9.59162	9.47719	9.10085	9.07448	9.39762	10.7085	10.2335	10.5128	10.1953	9.92962	9.78201	9.93723
FAM83G	10.0601	9.92112	9.93681	10.1475	10.4387	10.3963	10.7066	10.3206	10.4712	10.646	8.41272	9.26362	8.86408
SERPINA5	6.06583	5.63647	7.35336	7.55218	5.90455	7.83574	10.7066	8.50137	10.586	8.90213	6.07743	5.89502	7.4357
FGD6	10.026	9.8064	9.95636	10.1277	9.84552	10.6647	10.7057	10.5886	10.7538	10.7056	8.73863	8.65356	8.62474
TPST1	9.2544	8.99618	9.12263	8.9372	8.64831	9.47807	10.7057	10.2751	10.5291	10.4845	9.49037	9.09751	9.16937
ATP5G2	12.1163	11.6733	11.9224	12.2706	12.2988	12.2833	10.7048	10.9943	10.7676	10.8651	11.6529	11.5542	11.7947
RAB31	9.39083	9.72394	9.0876	9.26691	9.1453	10.4534	10.7048	10.9273	10.5412	11.3896	10.3842	11.6821	10.5217
SMOX	8.71337	8.47709	10.0405	9.189	8.82768	9.2277	10.701	10.7036	10.9401	10.3917	8.23237	8.51898	8.62474
RAB11FIP5	8.32503	8.96721	9.72347	10.2142	9.51871	9.94238	10.701	10.4121	10.6396	10.9288	9.12284	9.0889	9.02615
PRRG1	7.85109	8.40978	8.3305	8.38119	8.48951	9.58865	10.701	10.1052	10.1086	10.785	8.1942	8.60304	8.03434
DPEP1	6.57733	7.78332	10.3293	10.4088	9.37385	11.2875	10.701	10.8242	11.5237	12.0269	6.84099	7.34182	7.80467
LRRC16A	9.53222	9.53549	9.74092	10.0477	9.78396	10.7164	10.7	10.7624	10.6283	10.1425	9.19613	9.19504	9.01516
MMS19	11.7882	11.5653	11.7204	11.9236	11.8552	11.5315	10.6991	10.8733	10.7802	10.6665	10.9601	11.0693	11.1196
GALM	8.22892	8.48937	9.8891	9.34572	8.69627	10.0014	10.6981	10.5937	11.306	10.7891	7.91326	8.82154	8.53908
HNRNPH3	12.3577	12.1995	12.18	11.9709	12.3321	11.1416	10.6962	11.415	10.8303	11.0353	12.0169	11.9975	12.2624
NF2	9.85554	9.80476	9.5777	9.51202	9.72545	9.61112	10.6962	10.6202	10.5938	10.1029	9.48406	9.29016	9.33322
PSPH	9.43754	9.96134	9.93984	9.89098	9.85259	9.79117	10.6962	10.6728	11.1601	10.7253	9.48247	9.12516	9.32879
SLC35A2	8.81958	8.87663	9.61412	9.81167	9.00318	9.74923	10.6962	10.2256	10.4684	10.4428	9.11673	9.17687	8.90931
DEK	12.6939	12.682	12.3989	12.7001	12.9124	12.1626	10.6953	11.286	10.6067	10.9021	12.3364	12.2883	12.6957
AKAP1	9.47125	9.89828	10.0277	9.90766	10.2032	10.5415	10.6943	10.419	10.8607	10.4441	9.55354	9.32542	9.47032
ASAP1	10.4871	10.4417	10.4263	10.8599	10.6412	11.6371	10.6934	10.8571	10.7561	11.0929	11.2014	11.8329	11.7485
IKBIP	9.92381	9.64382	9.44562	9.58711	9.16815	10.0953	10.6924	10.7633	10.6681	10.8472	9.19806	9.29578	9.26062
CREB3	9.37233	9.20167	9.48549	9.51492	9.23191	9.81072	10.6867	10.5101	10.4153	10.4794	9.88838	9.70238	9.71241
PLXNC1	8.40303	7.4812	8.95337	7.93286	7.03461	7.91736	10.6848	9.62727	10.6996	9.27322	8.96405	8.4091	7.62112
BHLHE40	10.3481	9.24818	9.73744	12.1908	12.2667	12.3506	10.6838	10.5188	9.92168	11.7824	10.2977	11.077	11.9219
COL2A1	14.5219	13.8242	13.513	14.3167	13.2076	13.1596	10.6819	11.572	10.6766	11.408	13.6553	13.9877	14.1097
MRPS26	9.46398	9.65112	10.8406	10.6999	10.4055	10.8405	10.6819	10.3218	10.5873	10.4362	9.52307	9.28074	9.3811
MRPS15	9.89279	9.94509	10.2054	9.78182	9.78211	9.98946	10.6781	10.4003	10.4485	10.6158	9.26772	9.32908	9.38324
LGALS1	10.9814	10.5046	10.8389	10.0244	10.0393	9.68501	10.6762	11.4421	10.467	9.62051	9.12081	7.96258	7.74604
CEACAM1	5.68117	3.4812	6.2693	7.60767	5.17663	7.5119	10.6762	10.1465	10.488	11.256	6.47135	6.64771	5.86714
PLCD3	9.72313	9.97887	9.54032	8.83162	9.15105	9.07763	10.6752	10.0236	10.3977	11.0238	9.36025	9.77129	9.69013
HERPUD1	8.99908	8.73601	9.66983	10.5656	9.76159	10.9765	10.6704	10.4144	10.5142	11.0273	10.4737	10.4365	10.7217
THRB	6.40606	6.96428	8.2548	7.45264	7.30591	9.57271	10.6704	10.2739	11.0163	11.1587	8.14302	9.30139	8.15442
CARD11	7.71092	8.40114	8.29786	8.74517	8.77654	9.98086	10.6694	10.0282	10.1963	10.5449	6.90856	7.36341	7.09302
STK38	9.67238	9.32783	9.47719	9.09892	9.22376	9.57271	10.6684	10.5667	10.6924	10.5449	9.78816	9.96612	9.4903
TEP1	9.93646	9.60673	10.1749	8.51202	8.63196	8.88083	10.6655	10.2216	10.9861	10.7787	9.23988	9.03611	8.93869
CTGF	13.3525	12.4506	12.0663	11.2351	10.9506	10.5107	10.6646	10.8048	10.5847	11.3605	12.5509	13.7848	14.4711
RPS27L	9.86989	9.63648	9.60653	8.8999	8.89773	9.09048	10.6587	10.4027	10.6308	10.7608	8.20576	8.37762	8.48434
TCF12	11.5095	11.7122	11.5874	12.017	11.6107	11.6134	10.6568	10.9927	10.8725	10.7242	12.5867	12.0638	12.5981
JADE1	11.0314	11.421	11.0573	11.6761	12.192	11.567	10.6548	10.3218	9.97223	9.79017	10.2539	10.2473	10.7285
SLC39A5	6.2926	7.37932	10.2499	9.45112	8.48497	10.4633	10.6519	10.3119	11.123	11.2454	6.71726	7.01808	7.39388
TP53BP1	11.555	11.3683	11.1698	11.1521	10.8096	10.4079	10.648	10.858	10.7915	10.5754	11.7808	11.6735	11.7679
GLTPD2	5.7207	6.06616	7.44987	6.48856	5.46203	7.41305	10.648	9.25056	10.6582	11.0945	6.60536	6.64771	7.06131
AHDC1	11.7106	11.1923	11.3568	11.3173	11.0639	11.2443	10.646	10.7715	10.6558	11.0518	11.7054	11.8085	11.8929
UBE2S	12.0929	12.3329	11.9143	12.2561	12.1096	11.0873	10.6401	11.1281	10.1266	10.5011	11.4912	11.0622	11.6333
GSKIP	9.40758	9.34144	9.54032	9.07549	8.71191	9.5473	10.6391	10.355	10.3888	10.7808	8.95951	9.04949	8.90336
TBRG1	8.45376	8.79655	9.06838	8.58849	8.50306	8.91736	10.6381	10.5371	10.9643	10.8876	8.67907	8.68248	8.63195
TPD52	9.93436	10.4522	10.5787	11.0095	11.6003	11.9313	10.6342	10.3802	10.3962	10.9624	9.94923	9.83834	9.76093
SIPA1	9.87319	9.98755	9.504	9.44961	9.5839	9.25364	10.6332	10.0236	10.4313	10.3598	9.20384	9.35085	9.07989
RRP36	9.7862	9.88285	9.45411	9.32435	9.47813	9.84336	10.6332	10.6323	10.506	10.4586	9.80345	9.50448	9.68146
UGT3A1	7.36299	7.37932	10.1581	8.33261	6.24272	10.1174	10.6332	10.5253	11.5605	11.022	7.78559	6.9906	7.54674
RRM2B	10.8173	10.5522	10.3635	9.82812	9.66447	10.1577	10.6312	10.3921	10.7375	10.8934	9.45045	9.63001	9.396
TDRD7	9.47269	8.87975	10.5273	9.55218	9.17381	10.1683	10.6302	10.8347	10.8347	10.4858	8.51535	8.73862	8.72933
XYLT2	10.1442	10.1251	10.7718	10.3219	10.1366	10.2875	10.6292	10.2401	10.6852	10.3584	9.05205	9.08241	9.01792
CARS2	9.18367	9.24093	9.06284	9.29084	9.24272	9.14078	10.6262	10.1095	10.408	10.3258	9.5169	9.74822	9.46225
PDZK1	6.63018	7.47298	10.4024	8.68453	7.50755	9.65936	10.6222	9.93709	11.1329	10.1278	6.17473	5.95312	6.69874
LARS	11.9971	12.1562	11.6739	12.0636	12.5579	11.5824	10.6182	11.041	10.6852	10.8271	11.4387	11.3665	11.4097
ZNF281	10.2212	10.9036	10.6094	10.2364	10.7522	10.7216	10.6152	10.6363	10.7665	10.8749	9.45045	9.47007	9.98026
POLR1D	10.7292	10.5916	10.9285	11.2879	11.6165	11.7608	10.6142	10.5865	10.6668	10.7923	10.4268	10.4348	10.509
ATG2A	10.0915	10.0689	10.2142	9.19626	9.10737	9.3369	10.6142	10.1742	10.331	10.4349	9.64552	9.55225	9.40235
THBD	5.79665	7.03299	7.83489	6.66635	5.84906	6.93171	10.6142	9.73001	9.47963	9.99524	8.79837	8.29391	7.29738
PAF1	9.535	9.51562	9.35336	9.8741	9.74268	10.0921	10.6102	10.4398	10.6619	10.556	10.4833	10.2958	10.601
SUSD1	6.92063	7.04413	7.48342	8.15774	7.09549	8.74923	10.6102	9.66886	10.4712	10.4794	8.42924	8.39519	8.00686
DNMT3B	12.018	14.0504	12.6245	12.3577	14.4422	12.4679	10.6062	12.0827	10.6207	12.2004	10.138	10.6061	10.3508
TPCN1	10.2047	10.1549	10.8349	9.32103	9.62784	10.3924	10.6062	10.166	10.9742	10.817	8.66519	9.25594	9.05058
CRELD1	9.29096	9.09323	9.91546	9.52649	9.32638	10.0499	10.6062	10.1797	10.7756	10.6402	9.761	9.75096	9.55435
MIER2	9.39999	9.71176	10.3443	10.2017	10.3187	10.4817	10.6052	10.2149	10.3798	10.4202	9.54143	9.27125	9.19151
ALDH1B1	10.3622	10.1829	9.96083	10.2531	10.5008	9.20424	10.6021	10.0657	10.7364	10.17	8.78045	8.60908	8.74604
CARD10	9.09621	8.89828	9.38477	9.18353	8.85259	9.2735	10.6011	10.1756	10.5032	10.3889	7.57003	7.00898	7.48434
EHHADH	8.30566	8.09323	9.70225	8.54082	7.88399	9.02169	10.6011	9.92243	11.0711	10.2538	7.20576	7.44666	7.01792
TXNIP	13.4313	12.5419	13.6279	9.51782	9.84374	9.02169	10.5991	10.361	11.3738	10.4402	7.83108	7.93402	8.28827
ORAI1	9.95004	9.44803	10.1839	10.1239	10.2561	10.7226	10.5991	10.4086	10.4356	10.5188	8.88957	8.93402	9.35736
STXBP2	8.87757	8.77665	9.41116	9.05966	9.02525	9.6701	10.5991	9.99896	10.6396	10.4255	8.55203	9.01581	8.86101
CD44	8.71337	7.07705	8.22535	9.20887	8.61126	9.08085	10.5991	10.5968	9.83035	10.9212	7.21341	6.96258	6.42744
MEGF9	8.62499	8.82912	8.61033	7.61852	7.66045	7.29587	10.597	9.80831	10.7445	10.3985	9.71186	9.55069	9.76585
CSF1	9.53638	8.31178	8.46254	9.05568	7.61126	8.59993	10.596	10.5317	10.6054	10.9789	8.93657	9.36876	8.93869
HNF1B	7.87319	8.29323	10.1372	9.35386	7.51648	10.5403	10.594	10.5264	10.763	10.2492	6.81104	6.73862	7.33322
GPX2	7.34413	6.06616	7.66983	8.64528	6.00952	8.50712	10.5919	9.98649	9.88203	8.98438	3.73863	3.40564	4.68493
MCM4	12.6068	12.6217	11.753	12.3443	12.5397	11.2262	10.5899	11.3874	10.2628	10.8281	11.8878	11.8663	12.0145
EGR1	12.2343	11.8419	11.7217	10.4632	9.6943	12.1516	10.5899	11.2674	10.1391	11.9279	12.7036	14.5543	15.295
FOXN3	11.2552	11.4011	11.3334	11.9415	12.2025	12.5833	10.5889	11.0456	10.8456	11.0309	11.3143	11.5262	11.5741
PHIP	11.8542	11.7501	11.912	11.7557	11.8272	11.3643	10.5868	10.988	10.7387	10.7155	11.1096	11.4964	11.6373
RTCA	9.80357	9.42903	9.83164	9.86046	9.82229	10.1939	10.5868	10.4027	10.5625	10.3556	9.36541	9.34363	9.50806
FAM162A	10.4435	10.5551	11.3613	12.0664	12.1997	11.422	10.5858	9.78509	10.7915	10.5113	10.0456	10.7108	11.0076
MAP3K9	9.97374	10.142	10.0821	10.8016	10.8259	10.9272	10.5858	10.3068	10.5223	10.818	9.5819	9.83577	10.0027
ZFPM1	8.31537	8.90746	8.85426	8.50619	9.10144	9.29864	10.5858	9.91092	10.4443	9.51126	9.19999	10.4331	9.79667
DCP2	11.5964	11.3002	11.4328	11.7327	11.9477	11.7897	10.5848	10.8485	10.4613	10.786	10.4817	10.7571	10.4743
SLC30A7	9.33938	9.1198	9.0739	9.12958	8.99681	9.48051	10.5838	10.1507	10.6333	10.6935	9.25665	9.23463	8.95028
DAGLA	8.10743	8.18164	9.4068	8.48264	8.01583	8.22187	10.5838	10.1124	10.9572	10.5584	8.53381	9.02487	8.86408
CMBL	9.50983	8.89521	9.39142	9.77214	8.96779	9.26785	10.5817	10.177	10.5479	10.3457	8.73065	8.28263	8.77566
PGP	9.42264	9.51161	9.43065	9.28914	9.34154	9.31242	10.5817	10.3862	10.1514	10.2997	9.7186	9.37408	9.46023
ZFYVE26	9.86989	9.98321	9.56404	9.2976	9.49856	9.43841	10.5807	10.5467	10.748	10.535	9.61406	9.87887	9.62293
RP11-923I11.7	9.85443	9.69596	10.0656	10.1596	9.67648	9.74923	10.5807	10.6192	10.3902	10.4534	9.57301	9.43312	9.34644
SACM1L	9.69612	9.91507	9.95037	9.85932	10.0268	10.133	10.5807	10.3992	10.7607	10.5511	9.68872	9.77934	9.04248
HKDC1	3.09621	3.92866	6.2884	3.46471	1.76159	7.37153	10.5807	10.6162	10.657	10.8016	5.55806	5.19705	5.19395
SPP1	11.0744	11.4985	9.94134	9.24432	9.19065	10.2204	10.5786	10.999	9.68515	11.6117	8.95266	9.21892	8.6953
HTATIP2	7.93331	7.89828	8.89535	7.56905	7.64424	8.76134	10.5766	9.86223	10.5114	10.4986	6.22102	6.78201	6.25128
RRAS2	10.519	10.73	10.564	10.8016	11.3806	11.0309	10.5704	10.7878	10.3541	10.734	9.79964	9.92315	9.97318
NSDHL	8.48852	9.13029	9.08214	8.75011	8.70411	8.91375	10.5704	10.2466	10.2099	10.2732	9.22671	8.72479	8.75928
ARL8A	9.26947	9.32555	9.67529	9.55218	10.0079	10.4245	10.5693	10.3094	10.3123	10.5138	9.91091	9.49473	9.56192
DYSF	7.81958	8.45639	9.40898	7.54651	8.49404	8.59993	10.5672	9.93222	10.2725	10.5288	6.36541	6.53809	6.91523
WDR81	9.19774	9.31639	9.36466	8.83395	9.18506	8.91012	10.562	10.2597	10.525	10.3793	9.1845	9.36698	9.34205
EPS8L1	7.21168	8.43962	8.73048	8.85703	8.54732	9.25649	10.56	9.72439	10.5128	10.7923	9.04349	9.00669	8.58068
OGFRL1	9.55016	9.38809	9.45833	8.82695	8.70411	9.21308	10.5589	10.1893	10.5585	10.6379	8.73863	9.54755	9.37681
EBPL	9.47269	9.51762	10.1581	10.5365	10.3946	10.4939	10.5589	9.84333	10.2644	10.6449	9.0858	9.0737	9.29055
PCSK1N	6.66099	7.92263	9.36241	8.59948	7.40545	8.60889	10.5589	9.83465	10.3828	10.5766	9.73996	9.428	9.0013
BET1L	9.19248	9.07705	10.2166	9.4617	9.2292	9.82232	10.5568	10.177	10.4642	10.3157	9.19227	8.88511	8.72933
FKBP11	8.35987	8.78332	9.60081	9.05568	8.82768	9.90468	10.5568	10.3862	10.6105	11.0141	7.9731	7.7052	8.10343
TMEM41A	8.67866	8.94361	9.40461	9.5018	9.52093	9.89372	10.5495	10.4329	10.6656	10.6356	8.81104	8.96022	8.78862
FDX1	8.43902	8.48529	8.73396	8.51202	8.24809	9.07763	10.5495	10.0994	10.3029	10.8522	8.56705	9.06495	9.03434
PLEKHA6	9.49281	8.31639	9.47927	8.71769	8.46203	9.02504	10.5484	10.3766	10.467	11.6733	11.018	9.69104	10.2442
TNKS	11.5934	11.6588	11.8091	12.1769	11.9452	11.8762	10.5463	10.7083	10.6972	10.6379	11.1044	10.8839	11.0248
ZNF146	11.5298	11.4756	11.5767	11.8034	12.052	11.3483	10.5463	10.7824	10.5305	10.6733	10.8997	11.2419	11.0452
MGAT4A	7.01904	6.63647	7.08487	8.73025	7.89088	8.76935	10.5463	9.85881	9.28858	9.96977	8.40271	8.60606	8.19881
ITGB6	5.81502	3.82912	5.04048	6.47669	5.46203	9.1127	10.5453	9.38498	9.99978	12.0631	10.4959	10.9406	9.69358
RPA1	12.0668	11.941	11.6612	11.857	12.0688	11.4073	10.5442	11.0274	10.3045	10.7985	11.3223	11.3767	11.3552
ATF3	8.97067	8.55315	8.34882	9.7063	9.47355	10.4232	10.5432	10.1267	10.0496	11.1708	11.1132	12.0633	12.8668
SMARCD2	10.7437	10.9861	11.0944	10.8105	11.2494	11.2993	10.5421	10.7514	10.3947	10.5498	9.64976	10.3661	9.82998
OTUD7B	9.50842	9.70124	9.90466	9.88874	9.68244	10.0217	10.5421	10.2917	10.5691	10.3041	9.13498	9.44666	9.23716
TIMM17A	9.12779	9.1433	9.30726	9.43434	9.37875	9.47317	10.54	10.2149	10.2965	10.5657	9.47453	9.25209	9.42121
HES4	9.35202	7.9584	8.56404	8.20887	8.08352	7.30692	10.5389	9.79942	10.2116	9.80671	10.5045	9.40564	10.3332
CPXM1	12.3818	11.4904	11.8559	11.6745	11.3238	10.7783	10.5379	10.8648	10.9821	10.3215	12.0462	12.2402	12.1365
TTC38	8.59605	9.04136	9.7987	9.40488	9.29816	10.0065	10.5379	10.2095	10.6791	10.4415	9.24362	9.30511	9.25362
SGMS1	7.58271	8.37049	9.30726	8.6131	8.79868	9.34496	10.5379	10.1521	10.4698	10.2553	8.41272	8.72479	8.75268
UBR1	9.96965	9.91355	9.75987	9.57184	9.96127	10.02	10.5336	10.6091	10.673	10.3765	9.2896	9.57248	9.28141
TST	8.81502	8.51362	8.57186	8.4856	8.52536	8.76935	10.5336	9.74491	10.2693	10.5062	8.43253	8.39868	8.06664
GALE	8.84663	8.83875	9.02632	8.96296	8.36151	9.63544	10.5305	10.2414	10.6779	10.5175	9.03487	9.05171	8.74936
RGN	4.97068	5.85466	7.90466	6.5351	5.49856	8.2735	10.5305	10.1521	11.0201	10.8769	5.75969	5.85494	6.11378
PLEKHO1	9.4106	9.25778	8.18514	9.48264	8.74649	8.68713	10.5294	10.3956	10.4241	10.617	10.3342	10.1461	10.5515
COX6C	9.86439	9.78829	9.94285	9.71137	9.84729	10.2791	10.5283	10.4039	10.6607	10.4897	9.25108	9.52058	9.76257
WSB1	11.6014	11.5041	11.6757	10.8747	11.7955	11.2615	10.5273	10.2001	10.6718	10.1425	12.2453	12.6592	12.4493
PHLDA3	9.11487	9.47091	8.96529	8.10472	8.46665	9.12525	10.5273	10.3305	10.1878	10.8342	8.72263	8.87762	8.30642
PROSER2	7.20473	7.82266	8.65886	8.62928	7.97753	9.04499	10.5273	9.51447	10.0458	10.1278	7.60536	8.07152	7.74604
PRNP	10.0397	9.42903	9.73222	9.76849	9.39095	10.5864	10.5251	10.9778	10.8841	11.1747	9.69829	9.93882	10.2894
USP53	9.99808	9.77999	10.4886	10.2583	10.0284	10.7092	10.5251	10.4804	10.6396	10.8067	8.96405	9.33273	9.26758
SLC2A10	9.61715	9.23122	9.7182	9.73649	9.15677	10.0857	10.5251	9.78688	10.6118	10.4215	9.23048	8.99521	8.65338
SBDS	9.45229	9.20167	9.78531	9.40488	8.93818	9.95122	10.5251	10.5552	10.586	10.6957	9.60245	9.91221	10.2536
SLC1A5	12.3212	12.168	11.6888	12.5408	12.7682	11.8505	10.5208	11.5188	9.9502	10.9504	11.4194	10.6285	10.951
CIB1	8.37233	8.41837	9.2154	8.68711	8.48497	8.93171	10.5112	10.0523	10.0249	10.2568	8.58486	8.62406	8.32434
YPEL2	9.42862	8.80967	10.2931	10.0203	9.46434	10.2479	10.509	10.1309	10.6446	9.76078	8.67353	8.77666	9.06664
ITPRIPL2	9.16588	8.82267	8.64781	9.03558	8.80234	8.91012	10.509	10.5242	10.3233	10.6767	8.83356	9.11671	8.41076
SBK1	10.6191	11.3727	10.505	10.6219	11.0623	10.2593	10.5047	10.0805	10.0017	9.93822	11.7236	11.0305	11.2193
MMP9	8.55564	7.61422	8.69153	8.6266	9.63606	9.26785	10.5047	10.7102	10.1248	12.6017	8.52768	8.65064	7.79827
ASRGL1	8.28932	8.37932	9.24749	8.19445	8.3958	8.82809	10.5047	9.65513	10.5237	10.006	8.46815	8.14814	8.63195
ZBTB7B	8.89711	9.42691	9.54827	9.52937	9.89259	10.0776	10.5025	10.0936	10.2199	10.3971	8.77529	8.82932	8.4357
SLC27A3	9.36455	9.50961	10.3647	9.66504	9.66246	9.57271	10.5014	9.80298	10.2806	10.4677	8.75708	8.98365	8.30191
NAGK	8.96657	9.03579	9.19782	8.18718	8.75028	8.60889	10.5014	10.3068	10.2082	10.3012	9.54447	9.67386	8.90633
CERS4	9.91426	9.94509	10.4231	10.9799	11.1294	11.8367	10.5003	10.5003	10.7317	10.6801	9.96178	10.1738	10.3165
TOP2A	13.7853	13.7441	13.8415	13.8148	13.7706	13.0006	10.4992	11.8792	10.4599	10.9485	13.2103	13.1283	13.4398
GOLT1B	9.98292	9.78664	10.0503	9.75381	9.37139	10.0133	10.4992	10.5573	10.5032	10.5657	9.66658	9.23267	9.16191
YEATS2	11.442	11.3935	11.5611	11.7193	12.004	11.5796	10.4982	10.4225	10.5651	9.89248	10.9999	11.0737	11.3109
RCAN3	9.19599	9.28386	10.0656	9.71137	9.27992	10.2042	10.4982	10.1451	10.6815	10.5946	9.01092	8.97198	8.35953
FRK	5.03481	4.92866	8.28365	6.87071	5.46203	8.50232	10.4982	10.6212	10.6754	10.9002	5.95495	5.9906	6.19395
C1orf122	9.18544	9.13811	8.95636	8.88425	8.52536	8.73293	10.4971	10.2713	10.2432	10.3724	9.54901	9.14399	9.03706
OGFR	8.98292	9.29089	9.94285	9.15959	9.49404	9.80488	10.4971	10.3193	10.3858	10.5572	9.57598	9.52378	9.35082
JAG2	8.33461	8.33918	9.10925	8.95228	8.65236	9.03172	10.4971	10.0508	10.1895	10.0185	9.03055	8.67674	8.66397
MAPK13	7.1037	8.21159	8.61412	8.74517	8.82049	9.8547	10.4971	9.45004	10.0192	10.624	7.76491	8.06275	7.46023
SLC29A1	11.1241	10.9166	11.7933	11.4923	11.747	11.1127	10.496	10.1811	10.5678	10.624	9.67631	9.67961	9.9746
EDEM2	8.88411	9.12243	9.64781	8.89544	9.40785	9.35565	10.496	10.2335	10.4712	10.5037	8.54901	8.87762	8.43158
MCM7	12.6586	12.5151	11.9877	12.5387	12.5767	11.1721	10.4949	11.2021	10.0609	10.6968	12.4856	12.1577	12.5168
PITRM1	9.57868	9.72567	9.753	9.24782	9.46434	9.19831	10.4949	10.1852	10.4021	10.1953	9.73465	9.8319	9.80627
UQCR10	9.43902	9.43751	9.60081	9.81757	9.65843	9.65504	10.4949	10.536	10.3947	10.4922	9.4553	9.32175	9.44802
TMEM115	9.24256	9.39027	9.22039	9.48264	9.2073	9.50472	10.4938	10.2466	10.2149	10.4107	9.69965	9.44498	9.21811
LAD1	5.44198	7.06616	7.0517	7.44047	7.91134	8.58184	10.4938	9.84506	10.3418	10.6158	6.28052	7.44666	6.21331
PIP4K2A	9.61453	9.6871	9.6607	9.34409	9.33145	10.2364	10.4894	10.6303	10.5305	11.1146	9.3058	10.0124	9.48633
FAM109A	8.16946	8.17658	8.66619	8.43127	8.27992	8.96	10.4894	10.0538	10.1086	10.1779	8.92962	8.61509	8.76913
C11orf54	9.02891	8.90135	9.44562	9.52072	9.54514	10.3742	10.4883	9.9043	10.9949	10.9862	9.03055	9.43652	9.04519
FSTL3	8.1551	7.69419	7.59507	8.01725	8.0775	8.25649	10.4883	9.43634	9.6508	10.2688	8.87999	9.13774	8.58068
JADE2	9.36299	9.63463	9.45199	9.46921	10.3466	10.6485	10.485	10.4826	10.4471	10.8896	8.51535	9.11671	8.8237
CYB5R1	8.09244	7.78995	8.60272	8.4251	8.46203	8.9635	10.485	9.73562	10.2316	10.8118	9.03919	8.96964	8.72596
MAFG	9.51265	9.46056	8.89535	9.54509	9.45275	9.33959	10.4839	10.3018	10.1141	10.307	9.46495	9.30697	9.87931
NUP210	12.2575	12.1072	12.0238	11.9638	11.7578	11.2357	10.4828	10.6363	10.6644	10.54	11.3385	11.1507	11.5577
PIEZO2	7.51124	7.26017	7.44987	8.07352	7.55167	8.76535	10.4828	9.7412	10.7937	10.3999	10.7071	8.9555	9.6102
NUDT9	8.07349	8.48529	8.35789	8.50619	8.92817	9.41049	10.4762	10.166	10.69	10.3598	8.88957	9.04059	9.05864
LMNB1	12.4712	12.7573	12.1129	12.6395	12.5022	11.8585	10.474	11.586	10.2596	10.786	12.2239	12.0911	12.4094
KIRREL	12.3747	12.0097	11.1717	11.6289	11.6805	10.5119	10.4707	11.1338	10.0458	10.4067	11.6302	12.3339	12.3445
NDEL1	9.54191	9.08516	9.93074	10.1972	9.67847	10.3083	10.4696	10.4027	10.4399	10.2968	9.44233	9.17687	9.3811
SNAP23	9.19599	9.43962	9.28127	9.41113	9.63401	10.0581	10.4673	10.4202	10.5439	10.3793	9.15101	9.60455	9.22051
CSRP2BP	9.12042	9.39681	10.2166	9.51927	9.30075	9.84145	10.4673	10.1394	10.1878	9.77134	9.00872	9.28074	8.79185
DDRGK1	9.11301	8.76996	9.37363	8.97568	9.2128	9.41305	10.4673	10.1436	10.3264	10.5213	9.7373	9.38115	9.46225
STK10	9.34887	9.08516	8.78867	8.62391	8.76909	9.48539	10.464	10.1715	10.1861	10.4362	8.68734	8.83962	8.64627
USMG5	9.49851	9.37932	9.41769	9.2755	9.17945	9.41305	10.4607	10.2674	10.2283	10.3172	8.68459	8.79001	8.72259
SLC33A1	9.26446	9.29556	9.65886	9.3796	9.21555	9.76134	10.4584	10.2322	10.5638	10.3486	8.93657	9.32358	8.6427
MOSPD1	8.67112	8.05519	9.24015	8.68968	8.11914	9.92813	10.4584	9.90264	10.3449	10.4845	8.69283	9.06055	8.48832
TNNT1	9.96965	10.3369	10.4499	10.3603	10.9767	10.8462	10.4562	10.1352	10.8171	10.7329	8.65679	8.76319	8.71581
TMEM160	9.4106	9.18918	9.49786	9.28574	8.66447	8.05486	10.4551	9.92079	10.0326	9.73725	8.83604	8.49636	8.4357
ZFHX3	9.20473	9.44172	9.41552	9.59948	8.85259	10.8836	10.4551	10.4179	10.3858	10.8612	11.4892	11.2555	11.9277
WIPF1	8.74006	8.81943	8.99758	9.63997	9.11327	10.7029	10.4539	10.6757	10.4712	10.7012	9.52461	10.1357	9.31765
TDO2	0.511244	2.02176	5.62544	4.51202	1.76159	4.18039	10.4539	8.37783	10.3977	7.86708	4.60536	3.87512	4.44393
VANGL2	11.858	11.5186	11.6217	12.2539	11.7663	11.5291	10.4528	10.7102	10.4585	10.5087	12.8035	11.5546	12.5574
VANGL1	9.69115	9.53549	9.63853	10.432	9.81688	11.1315	10.4528	10.5328	10.4211	10.3876	9.00872	9.23853	9.15942
CYSTM1	8.63278	8.24093	8.62168	8.54651	8.06537	8.90286	10.4528	9.86565	10.3202	10.1747	7.85084	8.12726	8.41076
SMARCC2	10.3314	10.5916	10.2943	10.3094	10.3946	10.1939	10.4517	10.4386	10.7993	10.4282	11.6035	11.1697	11.1513
MFSD3	8.92276	9.35939	9.15422	9.29253	9.44809	8.68289	10.4517	9.87921	10.2596	10.2507	8.89672	8.82673	8.6102
C20orf24	8.63537	8.51762	8.52026	8.54934	8.36646	8.0744	10.4483	10.1408	9.80156	10.1603	8.45207	8.22483	8.3811
SLC22A18	8.48566	7.94658	9.38033	8.21246	7.70019	8.80488	10.4483	9.86565	10.5223	10.5062	7.74392	7.96729	7.58441
RBM5	10.6654	10.6189	10.8883	9.88537	10.3627	10.2057	10.4404	10.1618	10.673	10.2202	11.2446	11.2569	11.1253
MAPK8IP3	11.1659	11.0932	11.3635	10.4305	10.5786	10.0217	10.4393	9.80654	10.7399	9.69346	11.4127	11.0677	11.2223
SSH3	8.09996	8.47709	8.82511	8.77214	9.43402	9.59543	10.4393	9.86223	10.287	10.0929	8.53686	9.16258	8.75268
TCN2	9.82979	9.41193	10.2837	10.1652	9.82049	9.35831	10.4381	10.1729	10.6054	10.785	8.98879	9.05392	8.96749
MTA3	11.1255	11.7052	11.4306	11.5554	12.662	12.3856	10.437	10.6152	10.6718	10.6099	10.4325	10.8454	10.6987
CYB5A	7.42413	8.73944	9.15682	8.83162	9.08652	9.81846	10.4359	10.1507	10.5264	10.408	8.95951	8.99521	8.81738
POU2F1	11.4335	11.4082	11.5941	12.0616	11.884	11.3696	10.4347	10.487	10.3155	10.4547	10.5871	10.5802	11.1933
MPC2	8.42413	8.32555	10.0149	8.57741	7.99041	9.87898	10.4336	10.1095	10.6924	10.7974	8.83852	8.8701	8.56946
ROGDI	9.57059	9.67998	10.0628	8.69993	8.88399	9.58638	10.4324	10.3766	10.5452	10.4897	9.41438	9.40737	9.35953
RIPK1	8.79201	8.29323	8.53233	7.99245	8.25345	8.86969	10.4324	10.0672	10.4342	10.17	8.78816	8.75232	8.70901
BNIP3L	12.1081	11.8186	12.0876	12.5229	12.1096	12.2182	10.4302	10.6393	10.5664	10.9382	12.3058	12.3141	12.8061
SH3RF1	9.68742	9.38371	9.37587	9.39387	8.74649	9.54962	10.4302	10.2558	10.1355	10.3779	9.13095	9.35266	9.55435
UQCRQ	8.78037	9.03299	9.02632	8.92196	8.9181	8.98086	10.429	10.177	10.3813	10.3514	9.32182	9.18498	9.15442
PRSS22	6.9291	6.13029	8.01776	9.18536	8.16532	9.575	10.429	9.49257	10.23	10.452	8.34813	8.56318	8.27911
ARPC5L	9.19599	9.24093	8.83489	8.9372	8.95471	9.24217	10.4279	10.2269	10.1479	10.3401	9.0648	8.99752	9.03162
FAM169A	8.84887	9.64382	9.62168	9.12388	9.57751	10.1268	10.4267	10.2136	10.4935	10.4228	9.20384	9.64036	9.22528
PQLC1	9.16588	9.03019	9.68973	9.35061	8.98399	9.0744	10.4256	10.2955	10.6308	10.4638	9.77658	9.58784	9.53524
KIAA1211	9.90141	9.57251	9.90001	9.60631	9.35903	9.52853	10.4244	10.0878	10.3326	9.86708	10.6638	10.6211	10.6543
ACVR2B	11.7633	11.7144	11.9395	12.4587	12.2551	12.1268	10.4221	10.9771	10.4571	10.646	11.7017	11.4164	11.5581
CCNYL1	9.2678	9.30948	8.69153	8.12007	8.50755	8.32335	10.4199	10.1052	10.2741	10.214	8.52768	8.46675	8.54291
PPIC	6.26613	7.1198	8.06838	7.50034	7.48951	8.69135	10.4199	10.0657	10.3541	10.4375	8.20576	8.31253	7.89138
ELOVL5	11.6623	11.9432	11.7457	11.2443	11.783	11.449	10.4187	10.9298	10.3029	11.4094	11.133	10.9358	11.2565
EXOC4	11.4249	11.1986	11.4756	11.5599	11.5866	11.6491	10.4164	10.6101	10.4471	10.4832	11.0082	11.193	11.3773
ELFN1	10.0533	9.57251	10.4761	9.25479	9.19622	8.9946	10.4141	10.1436	10.9186	10.5226	9.30759	10.3527	9.56946
RPS6KA1	9.58136	10.0161	9.6515	9.81757	10.2574	10.0234	10.4141	10.177	10.3186	10.5125	9.12284	9.28074	9.02067
KLHL21	9.43902	9.00761	8.86702	8.79144	9.02525	8.7892	10.4141	9.90596	10.0646	9.93446	9.20959	9.49961	10.0693
DYNLT3	8.04652	7.98755	8.96825	8.41269	7.73122	9.35565	10.4141	10.098	10.506	10.2997	7.96405	8.17687	8.23716
CCNL2	10.363	10.3572	10.6478	9.84553	10.094	9.0614	10.4118	10.019	10.4642	9.6391	11.7449	11.633	11.2831
NDUFB2	9.08867	8.98177	9.032	8.84784	8.69233	8.32878	10.4118	10.1153	10.0959	10.1113	8.97535	8.89995	8.62112
PRR5	8.2186	7.97013	8.7718	8.07352	7.64424	8.32335	10.4095	9.73375	10.1032	9.75013	8.14302	7.96258	7.8237
NKTR	11.2947	11.1651	11.4106	10.1153	10.3873	9.70186	10.4072	10.2571	10.525	9.86314	10.8728	11.1151	11.1387
SMAD7	8.68367	8.84513	9.51621	8.92414	8.90795	10.2335	10.4072	10.4546	10.4168	10.496	9.93773	10.7171	11.1196
FLVCR1	9.57868	10.1485	9.61791	9.31438	9.66848	9.66152	10.406	10.1988	10.5612	10.8352	9.70509	9.28828	9.38963
TCF7L2	10.8561	10.9059	11.0433	11.0626	11.2461	11.575	10.4048	10.3838	10.4922	10.6426	9.55806	10.553	10.7141
SLC35C1	8.42413	8.60296	8.2548	8.90876	8.31106	9.32335	10.4048	10.0478	10.2709	10.408	9.04349	8.77666	8.46831
DMTN	5.98698	6.99905	8.0739	9.00077	7.86313	10.2579	10.4048	10.0052	10.45	10.4625	7.57598	6.83448	7.3682
NCAPD2	12.9516	12.9645	12.6875	12.9457	12.7255	12.0342	10.4002	11.2196	10.3617	10.9212	11.8767	11.8183	12.0976
WIBG	9.49424	9.90135	9.7718	9.64263	9.80051	10.2622	10.399	10.3622	10.3434	10.4012	9.18644	9.15021	8.94159
DTX3L	7.0504	6.81618	6.34426	6.96721	7.10737	8.20424	10.3978	9.2993	10.1827	10.3626	7.54599	8.24436	7.31541
SKIV2L2	10.8677	11.1139	11.0419	11.399	11.7455	11.2805	10.3955	10.535	10.4313	10.4309	10.5626	10.5809	10.4992
CDR2	9.52944	9.59541	9.66801	9.48856	9.199	9.44593	10.3955	10.0775	10.0905	10.2171	9.26035	8.7052	9.396
SOD3	7.85554	7.1198	8.18003	8.30602	8.01583	8.17437	10.3943	9.79585	9.91135	9.06563	7.20576	7.15641	7.11378
TNFRSF19	9.74486	9.01894	9.45411	11.5715	10.6309	11.6211	10.3932	10.2427	9.90095	9.34291	11.2478	11.1209	11.6252
RGS14	8.09996	8.27443	9.11996	8.74022	8.43872	9.03172	10.3932	9.50137	10.1302	10.0042	8.11469	8.37762	8.17432
PI4K2B	8.98089	9.23608	9.43494	8.78182	8.97105	9.58411	10.392	10.2042	10.4963	10.1163	8.87517	9.0737	8.64627
SLC27A4	9.19599	8.83875	8.28365	8.48856	7.92482	8.38203	10.3885	10.4703	10.2628	10.4188	10.1157	8.88759	9.31765
PPP1R14A	7.82866	7.87351	8.2693	9.15215	8.64831	9.62223	10.3873	10.0388	10.2283	10.3985	7.65679	7.23658	7.06131
SLC6A8	11.3855	11.8283	11.4546	11.3457	11.9588	10.7931	10.3814	10.0775	10.1105	10.0326	11.4765	10.8157	11.1475
GCNT2	9.40455	9.89521	10.4541	10.4466	10.7197	10.6733	10.3814	10.2545	10.5087	10.3186	8.73332	9.13565	8.56946
RYBP	10.7961	10.9458	10.9867	11.4617	11.5081	11.989	10.3779	10.7319	10.2918	10.9279	10.3859	10.5412	10.9661
RAB5C	8.45082	8.81943	8.56795	8.71769	8.45275	9.10639	10.3779	10.138	10.3647	10.4107	9.01749	9.07588	8.78862
LIPC	3.41813	4.02177	7.75472	4.6871	0	6.15614	10.3779	7.89431	10.6496	10.0708	3.65117	5.22876	5.71241
TECPR2	9.42563	9.39245	9.09033	9.01315	8.96127	8.8547	10.3767	10.0583	10.3217	10.0024	9.73065	9.47669	9.00408
FAM98A	9.16588	9.70476	9.18768	9.35872	9.50979	9.72471	10.3743	10.661	10.3139	10.2865	9.29863	8.98365	8.68493
IFNAR1	9.17124	9.09858	9.19529	9.66111	9.45508	9.87898	10.3731	10.0553	10.4599	10.3779	9.80978	9.56318	9.55625
ZNF761	8.71092	9.01612	9.73396	9.67417	9.43872	10.4283	10.3707	10.0687	10.5169	10.4729	8.61117	8.60304	8.3811
B3GAT3	9.93331	9.38152	9.66983	9.36839	9.05008	8.98431	10.3696	9.95	10.1654	10.1458	9.58633	9.41428	9.25128
GABRP	6.39389	6.54533	7.01776	8.55782	8.3763	12.1698	10.3696	11.0628	10.3526	12.9127	12.3245	13.3192	11.751
U2SURP	11.7164	11.9577	11.4488	10.7812	11.4216	10.9783	10.366	10.7384	10.6383	10.4973	11.4231	11.6233	11.6587
PSTPIP2	6.71092	7.16132	8.20035	7.36518	6.77654	8.9946	10.366	10.3168	10.6803	10.8452	7.64552	8.29016	7.86101
GAS5	11.5137	11.1998	11.7252	11.8025	12.1301	12.5038	10.3648	10.661	10.4255	10.699	10.8022	11.3405	11.4455
CCDC117	10.5954	10.5186	10.5922	10.7962	10.5924	10.6156	10.3648	10.4015	10.6232	10.5011	9.69693	9.45339	9.75763
NAGLU	9.58939	9.39245	9.86702	9.15774	8.80963	9.04499	10.3648	9.71874	10.2166	10.1811	9.15896	9.1728	9.05327
FAM214B	8.84663	8.55315	9.29078	8.38754	8.05315	8.38724	10.3624	9.83117	9.93397	9.77974	8.98208	8.53175	8.90633
ARHGEF18	9.14242	9.17911	9.17233	9.1633	9.26939	9.19831	10.36	9.88426	10.3693	10.1539	9.35507	9.30697	8.92113
DECR1	8.46835	8.54533	8.86066	8.36195	8.27466	8.4975	10.36	9.44321	10.2349	10.1442	9.07953	8.97432	8.96749
RNF14	9.31053	8.95546	9.55025	8.69737	8.61126	9.1127	10.3588	10.1267	10.4385	10.4599	9.00431	8.722	8.55814
WDR55	9.21168	9.02458	9.30022	9.31271	9.57109	9.71229	10.3576	9.9802	10.2547	10.1393	8.86791	8.85494	8.76257
TMEM104	8.83767	8.69065	8.37587	8.28574	8.53418	8.64854	10.3576	10.2162	10.0439	9.86905	9.40271	8.94837	8.94159
GNPNAT1	9.80011	9.89059	10.1039	9.9587	10.0393	9.52143	10.3552	9.97706	10.4138	9.95315	8.77011	8.65064	8.94739
FUBP1	11.738	12.0019	11.7387	12.1638	12.3053	11.5864	10.354	11.1153	10.4226	10.7469	11.9366	11.9265	12.1703
ABCB10	9.06583	8.6871	9.14639	9.42819	8.74268	9.25078	10.3528	9.76696	10.4138	10.2031	8.72263	9.07152	8.94159
ARHGEF17	10.9599	10.8154	10.8899	10.5809	10.2087	9.83574	10.3504	10.4614	10.427	10.1113	11.144	11.4104	11.3514
FOLR1	8.80586	7.52956	9.81362	9.24957	7.78396	9.29309	10.3504	9.93871	10.5425	10.357	6.63985	6.58784	6.99572
MRPS27	11.3012	11.1986	11.0794	11.5916	11.7936	11.5202	10.3492	10.4062	10.45	10.3215	10.7952	10.8176	11.0159
DPH3	8.91212	8.90441	8.3351	8.69481	8.48951	8.77732	10.3492	10.0538	10.0978	10.2538	9.52922	9.36876	9.15942
H2AFY2	10.9655	10.9059	10.5493	11.1812	10.9832	10.6935	10.3455	10.7356	10.4528	10.0149	11.6867	11.3309	11.448
MYD88	8.01109	8.58401	8.02916	8.53224	8.5987	9.09687	10.3455	10.0568	10.0571	10.234	8.96632	9.18498	8.6884
DHDDS	9.39236	9.47091	9.56208	9.19987	9.68442	9.43085	10.3431	9.99896	10.2886	10.2125	9.23237	9.18901	8.76913
ATXN1	9.16767	8.41837	9.149	9.17987	8.3812	9.55659	10.3431	9.92733	10.608	10.3903	8.9731	9.14607	8.90336
ARRB1	9.70477	8.33918	9.00337	8.3359	8.00952	9.57271	10.3407	10.0702	10.3295	10.7995	8.48089	8.94121	8.43158
PKIB	7.97477	8.10923	8.98006	8.56064	7.9181	8.80878	10.3395	9.86394	10.5873	10.2416	7.03487	7.25209	7.20366
PGF	9.00109	8.75308	9.86066	9.08725	8.6029	8.82809	10.3371	9.82943	9.78355	11.0996	8.2286	8.71642	9.18417
PALMD	4.46544	5.54533	6.41552	4.91537	4.93152	5.02839	10.3371	7.38735	9.81713	7.13274	6.43253	8.12726	7.47635
RND3	9.10743	9.19419	8.34426	9.32931	8.52978	10.1729	10.3358	9.60091	9.89886	10.1458	10.6983	10.8556	11.612
IRF6	7.52805	8.14071	9.37139	9.21425	8.66045	10.119	10.3358	9.51447	10.1706	10.765	8.66798	8.89502	8.48434
SMC4	12.0247	12.0662	11.9162	11.6725	11.5992	10.7862	10.3346	10.8639	10.4585	10.0844	11.2153	11.4212	11.4378
SLC4A7	11.0096	10.5186	10.6951	10.9104	10.5732	10.1469	10.3346	10.0553	10.1963	9.91172	9.50448	9.74	9.85947
C14orf119	9.35202	9.77163	9.59698	9.28744	9.46434	9.84904	10.3322	10.1988	10.295	10.4161	9.27505	9.25209	8.88234
METAP1	10.7903	10.6898	11.078	11.4673	11.4079	11.669	10.331	10.4179	10.2498	10.4455	10.2941	10.2751	10.3354
KCMF1	10.6961	10.5256	10.6726	11.6641	11.7226	11.5577	10.3297	10.3094	10.2366	10.4625	10.199	10.2219	10.6038
ESRRA	8.90785	8.63648	8.64039	8.93069	9.17663	9.05486	10.3285	9.96598	9.96226	10.0827	9.04349	8.37408	8.13424
DUSP8	7.60928	7.37049	6.93529	8.24782	8.03461	8.75328	10.3285	9.40855	9.81048	9.91172	9.68872	7.76589	10.068
RASL11A	3.59871	4.4812	5.2884	5.89767	4.82049	7.62223	10.3285	9.24271	10.5651	11.0827	5.60536	5.68248	6.28827
HDHD3	7.51687	8.09858	8.93226	8.08138	8.047	9.45838	10.3248	9.83291	10.5073	10.4415	8.39936	8.90241	7.84868
GPR157	6.60928	7.65112	9.03766	8.42201	8.11914	10.5155	10.3199	9.81715	10.6508	10.9925	7.73863	7.82932	7.62835
GALNS	7.97068	8.39245	8.41986	8.96509	8.95799	9.21601	10.3174	10.1618	10.3418	10.4935	8.7727	9.01354	8.99292
TRAP1	11.3781	11.2643	11.5187	11.8834	11.8196	11.4118	10.315	10.2256	10.287	10.2	10.5014	10.4567	10.5713
ME2	10.598	10.557	10.5922	10.4236	10.1879	9.50712	10.315	9.93384	10.6041	9.88276	9.5138	9.28074	9.64983
RAB27B	3.97068	4.60673	4.2884	5.14278	4.08352	5.82809	10.3137	8.74676	10.4949	10.3654	5.80091	5.51255	5.50805
LDB1	11.4785	11.2985	11.0228	10.9507	11.1345	10.8845	10.3113	10.6776	10.105	10.4121	11.2941	11.6645	11.2565
TUFT1	8.80126	9.07976	9.37363	8.81049	8.41981	9.28473	10.3113	9.89598	9.99001	10.0149	8.47453	9.15021	9.53139
EPB41L3	8.76154	8.4975	8.19022	8.52361	8.71191	10.1469	10.3113	9.96598	10.0959	10.2865	10.86	11.4113	10.2548
PLA2G12B	5.39389	6.28855	9.09033	6.40331	6.13083	8.57271	10.3088	9.70928	10.657	10.3668	4.82109	5.29016	5.19395
TGFBR1	11.3719	11.3273	11.0475	11.5007	11.2661	10.7733	10.3075	10.7102	9.90512	10.4161	12.2067	11.7533	11.8713
GCLM	8.20821	8.52956	8.6515	8.19445	8.18226	8.72883	10.3075	9.88762	10.0268	9.8886	7.83604	7.71642	7.73938
CTIF	8.69364	9.07433	8.98884	8.97568	8.75028	9.33149	10.3063	9.82418	10.1284	9.44678	10.149	9.71222	9.70388
RP2	8.68866	8.5414	8.98299	8.79623	8.41981	8.72471	10.305	10.0266	10.1177	10.1636	9.03055	8.63593	9.00408
PARD3	10.5773	10.9391	10.7331	11.2469	11.1941	11.6343	10.3038	10.4121	10.306	10.3668	10.9641	11.0611	11.2577
FRMD8	9.1093	9.04691	8.87968	8.4737	8.65236	8.98775	10.3038	10.2917	9.90303	10.1029	8.75708	9.2209	8.81422
FCGRT	8.9417	9.04136	9.60463	10.0234	9.90795	10.6044	10.3038	9.66103	10.2183	10.7943	9.38079	9.74137	9.37466
SLC23A2	9.75323	9.8875	9.82348	9.12768	9.36151	9.46085	10.3026	10.4815	10.6232	10.2777	10.2796	10.5405	10.7167
GTF2A2	9.09996	9.15362	9.00914	9.14841	8.93485	8.83955	10.3026	10.2242	10.3541	10.2264	9.1806	9.23072	9.10343
ABCC4	9.26111	9.16897	9.76499	9.801	9.81325	10.0014	10.3013	10.3293	10.4182	10.1603	8.17864	8.77666	9.1317
FAM105B	9.68117	9.40547	9.65519	9.729	9.3958	9.52853	10.2988	10.1067	10.3264	10.1859	8.90147	9.08674	9.02889
MICAL3	9.38776	9.67819	9.72873	8.83395	9.11327	9.78723	10.2988	10.1947	10.4241	10.3612	9.63843	9.55695	9.46427
NRBP2	8.25271	8.29323	8.70936	7.62391	7.75406	7.93884	10.2938	9.14786	10.6815	9.83116	9.72665	9.09106	8.97885
ECHDC2	7.56109	7.98177	8.80535	7.89321	8.32129	9.03172	10.2913	9.38735	10.4457	9.96241	7.79583	8.53809	7.52365
SLC35D1	8.80126	8.56866	9.30726	8.95228	7.89773	9.59993	10.2888	10.1081	10.7836	10.6845	8.97535	9.1789	9.01516
GCNT1	8.79896	9.65658	10.8462	11.699	10.9637	11.6722	10.2875	11.0236	9.90095	10.8915	8.53381	8.48656	8.63195
RP11-366M4.3	8.62759	9.76996	10.4477	9.86843	10.0377	11.1064	10.2875	10.8154	10.2031	8.4282	7.2286	7.39868	7.26989
CXXC5	11.5447	11.0168	11.2389	10.9247	11.1155	11.2522	10.2863	10.7468	10.6383	10.7394	11.8139	11.4254	11.9149
RPS6KC1	9.61846	9.55509	9.95486	9.70757	9.44809	9.84336	10.2863	10.1095	10.4571	10.1652	9.24549	9.20504	9.29055
HMGCL	9.53361	9.17658	9.88753	9.6413	9.40063	9.6572	10.2863	9.60907	10.4754	10.234	8.85329	8.77934	8.69874
DNMBP	10.728	10.7624	11.3837	11.2107	11.9481	11.8613	10.285	10.7905	10.5439	10.1295	9.86913	10.0101	10.0653
TNIP2	9.34255	9.41837	9.55223	9.51202	9.46665	9.65504	10.285	10.0878	10.0646	10.4794	8.96858	9.04505	8.66749
SALL4	11.604	12.0682	11.9398	11.7101	12.2346	11.7748	10.2837	10.661	10.2283	10.6147	9.29141	9.80059	10.2687
TTC7A	9.55973	9.37932	9.49375	8.79623	8.68046	9.2364	10.2825	10.079	10.0172	10.2806	8.91326	9.03835	9.03706
PAQR7	8.39999	8.26494	8.83814	8.44657	8.32638	9.02169	10.2825	9.21089	10.3858	10.2016	8.37909	8.21695	7.95604
ITGB8	7.604	7.37049	8.73396	9.53367	7.82049	9.48295	10.2799	9.45231	10.6333	10.4094	9.77658	8.35266	8.98449
VEGFB	8.83542	9.16642	9.19782	9.87523	9.97429	10.2013	10.2774	9.88426	10.2758	10.1196	10.0785	9.95668	10.0573
RFX6	6.94587	5.23122	8.95037	9.0152	6.44342	8.60889	10.2761	8.4202	10.4255	9.26128	5.82109	4.74959	6.28827
ATL2	10.6711	10.6924	11.0292	11.161	11.1955	11.1439	10.2749	10.4132	10.2316	10.2171	9.95038	10.2258	9.91227
ELMSAN1	9.94796	9.35044	9.95037	10.2942	9.88571	10.2321	10.2749	10.3144	10.3449	10.291	10.5588	10.9696	12.2562
SALL2	12.6994	12.9313	12.7811	12.7839	13.2496	12.1875	10.2736	10.7216	10.287	10.6088	11.6025	11.3396	11.5662
SIAH2	9.28438	8.91961	9.54629	10.576	9.71385	10.1864	10.2736	10.3501	10.2014	10.4884	9.84592	9.9906	10.0812
FOXN2	8.98292	8.89828	9.4068	9.28063	8.98076	9.20719	10.2736	9.68632	10.627	10.4148	9.15499	8.23267	9.74105
MRPL18	8.92064	9.28855	9.4068	9.1633	9.24541	9.44593	10.271	10.138	10.3465	10.2248	8.56106	8.71363	8.66397
LINC00086	8.01507	9.08246	9.38033	8.32931	10.0111	9.19831	10.2698	9.90098	10.5847	10.2016	8.19806	7.86001	8.1644
CC2D1A	8.70846	9.16897	9.24505	8.52937	9.125	9.46579	10.2685	9.75781	10.427	9.91934	9.37397	9.5061	9.12148
SLC25A20	6.96246	6.84194	7.24015	6.36518	6.93152	7.62223	10.2685	9.67276	10.5572	10.1458	8.08162	7.89995	7.62112
JADE3	9.45669	9.25058	9.62919	9.83627	9.62371	10.2131	10.2672	10.1783	10.5886	9.92314	9.02185	9.09537	9.0693
HAPLN3	9.39541	9.54337	9.02347	9.10279	8.69233	7.91736	10.2672	9.4202	10.3217	9.74585	6.70645	6.95312	7.27911
RHOBTB1	8.23576	8.85465	7.79537	8.4974	8.97753	8.35032	10.2634	9.72063	9.71158	10.7745	10.0637	10.0203	10.0465
PHF20	11.2947	11.0573	10.972	11.2333	11.4522	11.1008	10.2621	10.2162	10.3248	10.4134	10.1903	10.0835	10.0995
CRTC3	8.63795	8.90441	9.49991	9.42973	8.91472	10.1804	10.2621	9.99429	10.2838	10.357	9.61839	9.58478	9.76421
LTA4H	11.7001	11.3638	11.4673	11.8223	12.0699	11.6647	10.2608	10.4179	10.2628	10.4202	10.8806	11.1554	11.2366
LIPA	10.125	9.85782	10.0767	9.33918	8.56895	9.3369	10.2595	10.1352	10.2065	10.6688	10.3394	9.56473	9.87476
SLC25A46	9.66353	9.42264	9.38033	9.22848	9.05621	9.41305	10.2582	10.0716	10.5886	10.3457	9.78688	9.80323	9.52365
COBL	8.95004	10.1407	9.65703	9.49446	10.0925	10.7853	10.2582	10.1267	10.3662	10.2187	7.98208	8.63001	7.71241
SMPDL3A	6.80586	6.46471	8.29786	7.76239	6.15391	8.20424	10.2582	9.45684	10.5821	9.97343	7.9731	7.78201	8.07725
ARL2BP	9.49709	9.17658	9.45411	9.16145	8.73505	9.37153	10.2569	10.192	9.99001	10.1795	9.91091	9.6753	9.60838
ME1	7.47703	8.11452	8.5443	8.06958	7.27466	8.4975	10.2569	9.76148	9.87992	9.94944	7.28779	7.00898	7.18417
MUM1L1	8.58271	7.57635	7.02916	7.93286	7.35654	7.32878	10.2557	9.4202	10.4824	10.3143	7.21341	7.93882	7.93286
CCNB1	12.1801	12.0757	11.5198	11.7025	11.4969	10.799	10.2531	10.8876	9.92168	10.2031	11.0648	11.1502	11.2945
TP53	11.4777	11.6977	11.2358	11.301	11.0865	10.6365	10.2531	10.4097	10.0996	10.2613	10.8379	10.6492	10.6771
CLN8	9.20124	9.32783	9.07665	8.67156	9.3958	9.95474	10.2531	10.1742	10.2316	9.99163	8.88239	9.06055	9.31317
RASSF7	8.1406	8.5648	9.25236	9.27207	9.42218	9.52853	10.2518	9.69785	9.83035	9.76713	9.1942	9.73862	8.90931
MPDZ	11.4253	11.206	10.7357	11.0193	11.0032	10.6882	10.2492	10.5927	10.4922	10.6379	11.4761	11.6322	11.6052
NTN4	6.54467	6.37932	6.59507	7.08138	5.70019	8.13148	10.2492	9.11957	9.77902	8.76078	6.72798	5.72757	6.44392
PTP4A3	9.29096	9.10657	9.80701	9.58849	9.41504	9.21601	10.2466	9.69402	10.2774	10.1984	8.62558	9.00898	8.61749
KIAA1279	9.27612	9.4975	9.13323	9.28574	9.54732	9.62885	10.2453	10.138	10.4457	10.3738	9.49194	9.20504	8.75928
MYL7	6.33142	6.06616	6.32588	3.46471	4.56895	5.79706	10.2427	10.0834	10.5372	8.6688	6.65117	6.02712	6.07196
TPRN	8.02694	8.50155	8.18514	8.88425	8.91134	9.00482	10.2414	9.53817	10.1584	9.90021	8.86549	9.45003	9.2837
MMP24	7.88193	9.32783	8.84138	7.78182	9.9872	8.66152	10.2414	9.23746	10.132	9.77765	7.67354	6.89502	6.96177
IPO13	9.38776	9.27206	9.15682	8.80812	9	9.05158	10.2388	10.0657	10.1775	10.2279	9.70781	9.44835	9.396
TET3	9.52666	9.89367	9.4328	10.1679	10.2956	10.1864	10.2375	10.5221	10.1792	10.4402	10.9697	10.9519	11.1946
MAPKBP1	9.30566	9.0019	9.2079	8.75504	8.53857	8.80488	10.2375	9.88594	10.4894	10.2598	9.97647	9.86254	9.87171
IL1RAP	7.19072	7.23122	8.54032	6.9587	6.89088	7.46332	10.2362	9.11671	10.4514	9.92314	6.88957	6.97198	7.10343
EVI5	9.1333	9.03857	9.17233	8.93937	8.74268	9.37941	10.2349	10.0538	10.2415	10.1716	8.89196	8.99982	8.83312
DHRS3	8.64823	9.19169	9.84622	9.70757	9.82229	10.9852	10.2349	10.1009	10.0941	10.4703	7.95495	9.04505	8.89138
GNPTG	8.87319	8.78664	9.26448	9.00491	8.84197	9.17738	10.2336	9.94033	10.317	10.231	9.21341	9.04505	8.98167
TOR1B	8.87757	8.85149	8.62544	8.36518	8.84552	8.91375	10.2323	9.82943	10.0306	10.3358	8.81356	8.47998	8.35953
RP11-427H3.3	9.51827	9.20167	8.85746	8.43741	8.21005	9.26502	10.231	10.1366	10.3723	10.556	9.10855	9.05614	8.84558
ZNF468	8.50842	8.64382	8.83164	8.66896	7.97753	9.40536	10.231	10.1067	10.0739	10.1555	8.46495	8.56318	7.90336
HSPA1B	8.06199	8.30717	8.3305	8.10857	8.31106	9.32878	10.2297	9.87414	10.3217	10.6801	9.26404	8.87261	9.91227
CD109	6.98698	7.52161	7.74092	7.52361	7.97753	8.67864	10.2297	9.81715	10.2725	10.4507	7.69556	7.47998	7.18417
RNMT	11.0021	11.0831	11.3166	11.7101	11.7789	11.3898	10.2257	10.3403	10.1195	10.3682	10.4407	10.792	10.9985
C8orf82	8.51406	8.88595	9.0545	9.59125	9.24003	9.48539	10.2257	9.73934	10.0095	10.1327	10.0806	9.55538	9.89289
TGFBR2	7.98698	7.99331	8.92922	8.63731	7.27466	8.15614	10.2257	9.18382	9.93601	10.1129	8.04777	7.99982	7.80467
TSTA3	9.09433	9.34595	9.01202	8.94369	8.83127	9.01497	10.2244	10.0036	9.84344	9.84524	9.03919	9.14191	8.87324
ABCC1	11.8388	11.6447	11.5323	11.9901	12.1819	11.4466	10.2218	10.1632	10.0571	10.4481	10.7759	11.5174	11.6202
GSDMD	7.91639	8.24093	8.59122	8.21603	8.66447	8.83955	10.2218	9.48594	9.90927	9.97527	8.36541	8.65356	8.09824
SMO	11.0006	11.2518	10.6735	11.1357	11.076	10.4066	10.2165	10.7624	10.4065	10.0793	11.4545	11.5713	11.5741
LIMD2	9.31537	9.66201	8.87653	8.85014	9.047	8.35565	10.2165	9.83465	9.70202	9.90597	10.9144	9.89007	10.0746
FAM35A	9.56109	9.12767	10.0091	9.77093	9.42456	10.3233	10.2152	10.2726	10.3947	9.86905	9.12081	8.93161	9.06131
DOCK6	11.584	11.3521	12.0109	10.9415	10.8331	10.3179	10.2138	9.9739	10.5951	9.95501	10.0637	10.1419	10.4212
S100A13	8.92276	9.11452	10.3143	9.17253	8.55167	9.91375	10.2138	10.434	10.3295	10.0431	8.10238	8.30882	7.9093
TXNDC11	8.58271	8.48937	9.46254	8.96296	8.47584	9.41049	10.2099	9.95801	10.4642	9.99884	9.11265	8.91221	8.96749
PLEKHA7	8.21168	8.38371	8.29786	8.52937	8.71191	9.32335	10.2099	9.54882	10.1444	9.62051	9.39095	9.63001	9.74105
ANLN	11.8351	11.574	11.5999	11.4002	11.0805	11.1961	10.2072	10.7569	9.78808	10.0024	10.3697	10.8562	10.8448
MRPL17	9.62889	9.5236	9.7667	10.3334	10.0501	10.1408	10.2072	10.121	10.1929	10.3027	9.02838	8.89007	8.79827
GRAMD4	9.0792	8.85149	9.40461	9.42201	9.60917	9.3689	10.2072	9.83291	10.3403	10.1013	9.73996	10.0181	9.72765
KCNK6	7.06583	8.29789	8.76499	9.23378	9.11032	9.68289	10.2059	10.0508	10.0665	10.1311	7.51535	7.83448	6.84247
FBXO22	10.1315	9.92866	9.96529	9.64396	9.5839	9.49267	10.2045	10.2042	10.3264	10.4282	9.04349	8.91221	8.87931
NT5DC1	10.0572	10.2165	10.2837	10.504	10.4222	10.4346	10.2045	10.3081	10.1105	10.1245	9.02621	9.13983	9.12148
LNPEP	9.63407	9.21406	9.79202	9.40645	8.73122	9.2306	10.2032	10.0642	10.5795	9.85322	9.95381	9.63149	9.87628
GCH1	6.9291	7.23122	7.86703	7.20887	7.199	7.53089	10.1992	9.2082	10.1461	9.80259	6.5819	6.51255	7.47635
ST6GALNAC1	5.36922	4.34369	6.68433	8.05767	6.05927	7.76535	10.1992	9.05829	8.77219	8.17793	5.78045	5.02712	5.30642
NBEAL1	8.19072	8.01045	8.79202	8.28914	7.85611	8.9635	10.1965	9.70167	10.5004	9.96241	7.94119	8.43991	7.96749
SLC45A4	9.01308	9.28151	9.56404	8.42201	8.34656	8.84336	10.1938	9.9516	10.1105	10.2865	8.53686	8.35625	8.13424
ZNF219	11.1479	11.3397	11.0876	11.7171	11.6478	10.9246	10.1925	10.1324	10.1284	10.0238	11.4662	11.3204	11.7431
PATZ1	10.949	10.688	10.4024	11.5405	11.4317	10.9299	10.1911	10.5036	9.96626	10.2954	11.3884	11.2769	11.2797
ANAPC2	9.54467	9.58782	9.40023	8.75011	9.13373	8.91375	10.1898	9.96915	10.023	9.87298	9.94579	9.78468	9.64092
SIL1	8.9417	8.37049	9.2154	8.99869	8.05315	8.71229	10.1884	9.74491	10.0134	10.3186	8.92729	8.44666	8.31988
CDC42EP2	7.22549	7.73601	7.79537	7.52937	7.047	8.80098	10.1884	9.99118	9.95222	9.98801	7.61695	6.87512	7.41076
GLRX	7.02694	7.38809	7.52429	6.93286	7.29557	8.15614	10.1884	9.50793	9.99588	9.78809	7.86062	6.79266	7.03978
DNAJB12	9.17124	9.05519	8.85746	9.42201	9.31106	9.77135	10.1844	10.0433	10.1391	10.0827	9.95723	9.74822	9.87628
FBL	11.8511	11.9105	11.8341	12.2772	12.5759	11.9739	10.183	10.8926	9.96426	10.4871	11.3641	11.4237	11.681
P2RX4	8.74006	8.33465	9.52228	9.43127	8.65641	9.84904	10.1817	9.28917	10.2644	10.5718	8.31294	8.41256	8.41495
SLC25A36	11.3958	10.9738	11.5552	11.3868	11.6144	10.8632	10.1776	9.67081	10.3449	9.82509	10.883	11.4039	11.5562
FNIP2	8.87099	8.87663	9.14114	9.46772	9.17663	9.33959	10.1762	10.5339	10.467	10.699	10.154	10.681	10.8237
PTPRS	12.942	12.5764	12.316	11.9857	12.1257	11.0532	10.1735	10.3574	10.198	10.1196	12.5704	11.9941	12.1525
LMCD1	6.63018	7.86725	6.91084	6.76728	8.125	8.36626	10.1721	10.121	9.53718	10.1196	8.70373	8.09751	8.17432
TMEM30B	7.01109	8.01045	8.85105	8.73025	8.36151	9.87155	10.1708	9.4815	10.0268	10.0962	7.71726	8.41256	7.75268
PPCS	8.85997	8.43962	9.07665	9.58711	9.35903	9.83955	10.1694	9.66103	10.279	10.1393	8.92496	8.81894	8.62835
SLC2A8	8.71337	8.70827	8.68072	8.72775	8.61957	9.01497	10.168	9.90264	9.96426	10.3793	9.45852	9.22876	8.93286
AKR1C1	5.44198	4.92866	5.2104	4.60222	3.63606	4.36096	10.168	9.41555	9.77447	9.82509	7.03487	5.61209	5.37681
CRELD2	7.92063	8.70827	8.70225	7.76239	7.75406	7.60442	10.1667	10.019	10.0364	10.0483	9.10032	9.06495	8.84558
UBE2O	10.8253	11.1072	11.0055	11.3792	11.7625	10.7941	10.1612	10.2295	10.0552	10.3041	10.977	10.928	11.0472
SNHG16	10.272	10.3538	10.5473	11.029	11.2231	10.8319	10.1612	9.89432	9.80603	9.98982	9.94923	10.2751	10.4388
UNC93A	4.41813	6.13029	8.32588	8.38437	7.54295	9.03505	10.1612	9.21624	9.81492	9.33152	4.93657	5.13146	5.37681
VIMP	8.85997	8.83875	9.08214	9.18718	9.08652	9.40793	10.1598	10.0775	10.0172	10.1278	9.31116	9.03387	8.91523
ANGPTL3	0	0.021765	2.84783	1.87975	1.76159	3.08085	10.1598	6.86735	10.5425	8.03086	4.65117	5.16463	5.56946
MPZL2	6.1406	6.63647	9.09305	7.94153	6.83484	9.48295	10.1584	9.05232	10.1997	10.2416	6.40606	6.16463	6.30642
SLC39A6	10.5638	10.3957	10.0163	10.5995	10.3503	10.0301	10.157	10.2904	10.1706	10.3944	11.488	11.0299	11.3492
TJP3	9.14605	9.78664	10.1787	10.1305	10.5353	10.6365	10.157	9.89264	10.1444	10.5862	8.64835	9.52218	8.97034
SLC35A3	9.16946	9.1433	10.0106	10.0121	9.79685	10.4054	10.1529	9.94356	10.3045	10.1732	8.84592	8.95075	9.01516
LPHN2	13.7622	12.9617	12.8394	13.3512	12.5711	12.5291	10.1515	11.3772	10.1929	10.9961	12.4854	12.4507	12.6031
TPX2	12.649	12.6339	12.462	12.6224	12.4171	11.885	10.1515	11.038	9.86287	10.4481	11.7216	11.7557	12.1339
GNL3	10.811	10.9897	10.9444	11.3048	11.5689	11.0841	10.1515	10.3838	10.3449	10.2851	10.2714	10.2229	10.448
AACS	9.42712	9.81618	9.73396	9.60358	10.0516	9.98258	10.1501	9.81538	10.0683	10.1953	8.85818	9.25594	9.01516
BOD1	10.9588	10.7582	10.8946	11.4201	11.5663	11.1276	10.1487	10.4937	10.1878	10.2821	11.092	10.8537	11.1099
CCDC92	8.04262	8.53352	8.70581	8.87523	8.15391	9.78327	10.1487	9.91257	10.1479	9.86708	9.25479	9.66375	9.56757
ID4	10.8253	9.82912	10.6552	10.1917	10.6092	11.2952	10.146	10.0716	10.3617	9.15551	11.8551	12.3891	13.058
OPA3	9.083	9.06889	8.84783	9.02746	9.11327	9.28473	10.1446	10.0282	10.1912	9.84324	9.4553	9.28263	9.32879
SFRP1	13.0101	13.2431	12.967	11.4789	12.6068	10.9246	10.1432	10.966	9.61815	11.1262	11.4678	11.8638	11.8981
PPP1R12B	8.56924	8.81943	9.28603	8.65585	8.66447	8.72471	10.1432	9.74491	10.5519	9.25827	8.97535	8.8701	9.30642
SDHB	9.35359	9.40114	9.45833	9.34409	9.34656	9.30141	10.1418	9.80654	10.198	10.0326	8.90147	9.02261	9.04789
AKAP8L	10.6482	10.6067	10.759	10.4466	10.7738	10.3663	10.1404	10.0418	10.3357	10.022	11.0446	10.9702	11.4311
C19orf24	8.97885	8.60296	8.86066	9.10085	9.27203	9.13769	10.1404	9.78328	9.98213	10.1229	8.4553	8.33455	8.70901
CHMP3	9.04846	8.96428	8.58351	9.3571	8.91472	9.18938	10.139	9.52529	9.89257	9.97892	9.96632	9.57093	9.60471
ARHGEF5	7.35045	7.69419	8.12794	8.15028	8.30591	8.91375	10.1362	9.62727	9.95825	10.1096	8.02621	8.69672	7.87324
POLD2	11.0844	11.2685	11.0718	11.1526	11.24	10.4584	10.132	10.3006	9.85427	10.0291	10.7393	10.7612	10.9929
ZBTB40	9.17658	9.13811	9.3096	9.20348	9.05621	9.33419	10.132	10.1479	10.5912	9.94571	9.62127	9.58325	9.52365
HPS6	8.68617	9.01329	8.69511	8.63997	8.31618	8.80878	10.132	9.81715	9.85427	9.99163	8.21722	7.8701	7.42744
CAV2	7.36922	6.73601	7.71996	6.6871	5.22103	7.94592	10.132	9.40621	10.1444	9.46773	6.28052	6.52538	6.79185
GREB1L	12.4923	11.387	11.2524	11.7424	10.9506	10.4497	10.1306	10.4225	10.1584	10.5138	10.5138	10.5955	10.6771
JARID2	11.7719	12.4317	12.2213	12.2648	13.3348	12.323	10.1292	11.0044	10.4768	10.7808	10.4959	10.254	10.7568
TMC4	7.32503	7.17151	9.19529	9.29592	8.21005	9.64201	10.1292	8.77605	10.2741	10.0291	7.69009	8.12726	7.28827
FZD7	13.3393	12.7968	12.7142	13.6781	13.7874	11.5595	10.1278	11.0098	9.83909	9.5802	10.9406	11.4147	11.8786
NXF1	9.98393	9.82267	9.66983	9.70757	9.72353	9.95298	10.1278	10.1338	10.23	9.91553	10.7753	10.7645	11.3293
PCBP4	8.80126	9.12243	8.90466	9.40174	9.11914	8.70813	10.1278	9.71874	9.80603	9.20625	11.5558	10.0101	10.6754
MT-ATP8	9.74606	9.43116	8.56404	7.05767	7.62784	9.08728	10.1264	9.59681	10.3248	9.94197	8.93426	9.39345	9.85947
TRAF3	9.68991	9.39027	9.2179	9.52361	9.35405	8.76935	10.125	10.2282	10.2758	10.4026	9.88479	9.52697	9.79827
GMPPA	8.57194	8.83234	9.36241	8.80575	8.88399	9.17135	10.1236	9.89432	10.1212	10.0361	9.16489	8.91709	8.55814
RNF26	11.4925	11.2572	11.1794	10.9851	10.8411	10.5071	10.1221	10.2993	9.98607	10.1063	10.3333	10.4509	10.4853
MTHFD2	10.5987	11.162	10.5253	11.5536	11.9502	10.8556	10.1221	10.4602	9.51006	9.87886	10.8073	9.7052	10.6166
LACTB	8.21168	8.19669	8.42418	8.36518	8.76159	8.93883	10.1221	9.56359	9.96626	9.662	7.88479	8.00898	7.87931
PXDC1	7.43011	7.01045	7.99467	9.00077	7.92482	9.44342	10.1207	9.52744	9.8127	9.94197	8.79327	9.04059	8.90633
PTPRG	11.788	11.6067	11.4013	11.2968	11.2661	10.4092	10.1193	10.5509	10.1827	10.0691	10.9988	10.4906	10.6202
MT2A	8.12227	10.0246	8.55618	10.7133	9.99202	11.0614	10.1193	10.8993	9.95222	11.3992	7.66798	7.01808	8.27451
MBNL2	8.24934	8.96134	8.30257	8.42201	8.29557	8.34496	10.1179	9.22689	9.64831	10.1179	9.47294	9.98248	10.3255
GLTPD1	8.04652	8.23608	8.3305	8.40645	7.86313	8.60442	10.1179	9.82066	10.1212	9.98256	8.82859	8.77129	8.53908
PAPPA2	5.75917	7.04413	4.62544	7.08138	6.89088	9.06466	10.1179	10.3354	9.92168	12.9716	10.7459	11.6211	10.7335
GCLC	9.19599	9.63279	10.1079	10.6839	9.74268	9.71021	10.1165	10.1548	10.3341	10.1163	9.04134	9.11034	9.15692
RASD1	6.54467	7.02176	9.09305	8.35224	7.84197	9.68924	10.1165	10.0893	10.6041	10.5412	7.15101	7.33455	8.02341
DARS	11.3402	11.1785	11.485	12.2245	11.988	11.9705	10.1151	10.2955	10.1337	10.333	11.0552	11.0638	11.2888
RPS15A	11.2417	10.9226	11.1607	11.4243	11.3695	11.5508	10.1136	10.2597	10.0383	10.3514	10.677	11.0878	11.0713
CASP6	8.56381	8.41837	8.42418	8.11241	7.9181	8.73293	10.1136	9.70358	10.0571	10.0006	8.49037	9.06714	8.14436
PKD1	11.5274	11.0784	11.1562	10.2329	10.5231	9.44593	10.1122	10.2176	10.2283	9.50113	11.5815	11.33	11.3204
VAMP8	7.34413	7.37932	8.57964	8.09698	8.04082	9.34228	10.1122	9.8012	9.94414	10.1906	7.99546	8.52856	7.35081
ECI2	9.1406	9.15105	9.44774	9.17987	9.12208	9.09048	10.1108	9.73562	10.3092	10.2983	8.76751	9.03611	8.75928
PFKM	11.1735	11.0316	11.0063	11.2652	11.4678	10.8678	10.1094	10.1181	10.2065	10.1146	11.5273	11.4095	11.3864
FKBP2	8.73525	8.87663	8.79202	9.12007	9.32129	9.32607	10.1094	9.98335	9.92578	10.1603	9.33241	9.04727	9.19638
URGCP	8.01507	8.44383	9.11194	8.49151	8.53857	9.0744	10.1079	9.56779	9.92578	9.78392	8.80345	8.83448	8.57695
SH3TC1	6.80586	7.21159	9.51418	7.29253	6.32638	8.15614	10.1079	9.56359	10.2563	9.94384	5.45852	6.14814	5.50805
LPPR3	11.0744	10.8443	10.4188	11.0502	11.2936	10.4621	10.1008	10.0672	9.69722	9.75013	12.3598	11.6907	11.9632
TP53I13	9.26446	9.43962	9.97269	9.29084	8.93152	8.58184	10.1008	9.68825	10.0776	9.92503	9.19613	8.84475	8.88837
MTHFD1	10.815	11.2973	10.632	11.1371	11.6003	10.7299	10.0994	10.3031	9.97024	10.1874	10.3663	10.6233	10.4803
EARS2	10.1195	10.4205	10.5825	10.8927	11.2521	10.5624	10.0994	10.019	10.1636	9.9513	9.28598	9.41944	9.30867
UBL4A	9.31376	9.33465	9.3096	9.40331	9.4963	9.7553	10.0994	9.98492	9.95423	10.1555	9.18644	9.21299	8.56192
RALGDS	10.2221	9.97305	10.0005	10.6479	10.3775	10.1531	10.0979	9.90596	10.0776	10.2171	11.4525	11.1346	11.3354
DNASE2	8.90141	9.01612	9.11729	9.54082	9.65439	9.87341	10.0979	9.71307	9.93397	9.93446	8.91091	9.01581	8.63913
TMEM120A	8.46253	8.31178	9.56795	9.17437	8.58602	9.61112	10.0965	9.95481	10.1619	10.1113	8.69009	8.72757	8.37251
SLC12A9	9.41362	9.36606	9.14639	8.91537	9.30334	9.11899	10.095	10.159	10.0056	10.2325	9.64693	9.88262	9.46023
MUM1	10.3855	10.2827	9.91084	9.04566	9.77282	8.81653	10.0893	9.93871	9.95624	9.5826	10.3799	10.3427	10.0943
FABP1	0.511244	1.60673	5.2884	4.01725	2.49856	7.48295	10.0893	9.15345	9.54255	10.3429	6.04348	5.65939	6.6427
CLDN19	7.94587	8.42264	10.2414	9.22848	9.46434	10.133	10.0878	10.328	10.7619	9.9307	7.2585	8.14399	7.87931
CYTH1	9.08867	8.75647	8.89535	8.34246	8.35654	8.09368	10.0864	9.4202	9.94818	9.73293	9.1106	8.82673	8.91523
POLE	11.5021	11.4863	11.0026	10.7139	11.2601	10.2805	10.0849	10.607	10.1105	10.0912	11.144	11.0819	11.0519
LRRC8D	10.2703	10.3335	10.8341	10.2883	10.1308	10.2364	10.0849	9.90761	10.1671	10.17	9.40939	9.26553	9.07461
LPIN1	8.55837	9.15876	9.70581	8.67417	8.45275	8.83955	10.0835	9.70548	9.94211	9.42285	9.32005	8.81633	9.13424
NFKB1	8.38776	8.04413	7.74092	8.83162	8.40063	8.97394	10.0835	9.58444	9.96426	9.6688	9.07953	9.02938	9.34644
GMPS	11.5003	11.4606	11.3259	11.931	11.6247	11.3669	10.082	10.714	10.1844	10.3626	10.9866	10.9543	11.1349
PLA2G12A	8.20124	8.52956	9.07114	9.2976	9.44342	9.67224	10.082	9.40855	10.2199	9.92314	8.98208	9.51737	9.16689
TIA1	11.3774	11.3826	11.0063	10.538	10.944	10.119	10.0806	10.467	10.3962	9.7544	11.5804	11.7656	11.4485
PLSCR1	8.67112	8.98466	8.78194	8.76728	8.80963	9.43085	10.0806	9.62927	9.84344	10.1344	8.38926	8.50286	8.16937
ARSA	8.89279	8.83234	8.38033	8.48264	8.23733	8.39762	10.0791	9.60091	9.93601	10.2	9.39263	9.25787	8.97318
JAG1	10.7137	9.86804	10.4973	11.4347	10.7789	10.5784	9.08058	9.13519	8.77219	8.40667	10.8054	9.2317	10.8767
SLC25A4	8.35673	9.07433	8.49991	9.17804	9.67448	9.42325	10.0777	9.78868	10.023	9.85521	9.43253	9.61209	9.47233
SOX13	11.113	10.9832	11.2444	11.2417	11.397	11.8767	10.0762	10.3354	10.3449	10.8432	11.0889	10.7455	11.1939
ZNF160	10.986	10.5687	11.4943	10.7636	10.7051	10.6892	10.0762	9.21624	10.2934	9.81491	9.70238	9.95194	10.011
ZNF259	9.69115	9.75986	9.8891	10.3883	10.0393	10.4975	10.0762	10.138	9.96226	9.90597	9.4358	9.12305	9.31541
TSPAN15	7.40606	7.6291	8.41552	8.10472	8.16532	8.77335	10.0762	9.26355	9.77219	9.99704	8.58486	9.10394	7.66397
PSAT1	11.8817	12.3622	11.4365	12.238	12.681	10.9903	10.0747	11.1373	9.60539	10.2968	11.8655	11.8814	12.2931
NHSL1	9.80586	9.73085	8.64039	9.21782	8.55601	9.12525	10.0747	10.2597	10.3013	10.17	9.9999	9.60908	10.1582
PCK2	10.0877	10.4995	10.0998	10.0547	10.8874	9.71229	10.0718	9.82768	9.71633	9.88276	9.49509	8.28263	8.56946
DYNLT1	9.03481	9.16897	8.87968	8.83627	8.80599	8.88452	10.0718	9.78328	9.84127	10.0673	9.42266	9.17687	9.02341
MED14	11.0971	11.3312	10.8938	10.9667	11.7611	11.163	10.0689	10.3598	10.2149	10.3258	10.2115	10.1687	10.6001
CCNB1IP1	10.9773	10.9451	11.3482	11.4911	11.806	11.8343	10.0689	10.1023	9.94818	10.0895	10.5826	10.6241	10.9675
ANAPC13	9.10183	8.70827	8.81197	9.4974	8.66045	9.24791	10.0674	9.8893	10.0345	9.92881	9.64693	9.4931	9.37251
SH3RF2	6.73041	6.19169	8.6441	8.32269	7.24272	7.75732	10.0674	9.22158	10.3991	9.18743	6.93657	7.48656	7.76585
LIN28B	11.7909	11.4735	11.3288	12.0972	11.8281	11.4993	10.066	10.8373	10.105	10.4026	10.5678	11.0911	11.3299
EVL	10.4427	10.5096	10.4509	10.9247	10.7119	10.685	10.066	9.8571	10.1373	9.80465	11.4111	11.1814	11.117
HIP1R	7.73525	8.60673	8.60653	7.54651	7.199	7.98775	10.066	9.40621	10.1688	10.0256	9.22481	9.17076	8.75598
LANCL1	11.4505	11.2703	10.8726	10.6499	10.7436	9.94769	10.063	9.98335	10.23	9.88471	10.4785	10.8306	10.3409
CYFIP2	11.2004	11.2632	10.6653	10.555	10.7216	10.0841	10.063	10.0598	10.253	9.55106	10.7753	10.872	11.0865
ACAT1	8.90999	8.78995	8.99467	8.84784	9.00952	8.93528	10.063	9.61719	10.1895	10.1425	8.7623	8.76859	8.85177
PIGG	9.56381	9.47709	9.20538	8.80338	9.13373	8.72471	10.0615	9.91586	10.1584	10.189	9.80345	9.83319	9.43364
LAMTOR2	8.95211	8.45222	8.90776	8.88425	9.13663	9.0614	10.0615	9.87752	10.0515	10.1196	8.38588	8.65648	8.22767
NAGPA	7.83317	7.87975	8.4068	7.62391	7.44342	8.23928	10.0571	9.73001	10.0134	9.88276	7.93657	7.83962	7.75268
RAB22A	8.94587	8.87351	9.22535	9.09504	8.84552	9.5238	10.0556	9.86223	10.2774	10.17	9.83852	9.26362	9.54674
PALM	10.6172	9.82267	10.1066	10.3169	10.3136	10.2479	10.0542	9.79406	9.84778	9.70011	11.6715	11.2751	11.0082
RNF103	8.56109	8.53352	9.12528	7.85244	7.84197	8.70813	10.0542	9.59886	10.279	10.1747	8.52461	8.55382	8.86408
UCHL1	11.7219	12.2297	11.0362	10.3692	11.0485	9.44092	10.0527	10.7083	9.80156	9.98074	11.3209	10.786	11.1342
SAT2	8.6559	8.83875	9.44349	9.05767	9.47584	9.90103	10.0512	9.62324	10.2981	10.136	9.54143	9.52538	9.5992
PNPLA3	8.03481	8.87975	9.43922	8.28234	8.71579	8.56812	10.0497	9.71497	10.3708	9.74155	8.04349	7.27505	7.81104
LIPH	6.43011	5.23122	6.30726	4.51202	3.76159	6.91736	10.0482	9.41788	9.92988	10.3751	5.55806	5.25979	5.30642
HEXA	9.17658	8.29789	9.04048	8.86843	7.91134	8.89921	10.0467	9.66299	9.98607	10.2628	8.05631	8.31622	8.18906
DRAM2	10.1093	9.52161	10.3736	10.4428	9.87534	10.9783	10.0452	9.81715	10.2031	10.3876	8.92729	9.2268	9.19395
DNAJB5	10.0279	9.90441	9.6348	8.66111	8.97105	8.56352	10.0452	9.83987	9.97818	9.81899	9.90383	8.27125	8.79185
MVB12B	9.24086	9.42478	9.14377	9.58573	9.14241	9.05486	10.0452	9.82418	10.0923	9.48067	10.8073	10.0878	10.6157
EMC3	8.86218	8.83875	9.07665	9.27035	8.92482	9.51191	10.0452	9.95641	10.0978	10.1146	9.33065	9.11034	9.33543
DPP7	8.65845	8.42691	8.8891	9.3796	9.46665	9.65504	10.0452	9.26613	9.75149	9.81695	9.11673	9.58631	9.15942
ZXDB	8.43011	8.37932	8.30726	8.97778	8.94812	8.63544	10.0452	9.66299	9.64831	9.05182	8.34465	8.30139	8.83624
ZNF611	8.64053	8.40978	9.52631	9.15959	8.66447	10.0367	10.0423	10.2361	10.2612	10.2171	8.60245	8.55069	8.29283
ARL15	8.35673	8.59919	9.39362	9.4158	8.44809	9.03837	10.0423	9.60703	10.7246	10.1327	8.09825	8.02712	7.79827
SCO1	9.42114	9.49547	9.22287	9.3716	9.44809	9.46826	10.0393	9.8571	9.85211	9.80259	8.79583	8.80848	8.73938
CLEC16A	9.31537	9.20167	8.87337	8.54366	8.58177	9.14694	10.0393	9.83813	10.198	9.93258	9.82484	9.78468	9.69358
CTSH	8.01904	8.13551	8.87653	8.99869	8.79868	9.3369	10.0393	9.1756	10.0249	10.0587	8.00872	8.48983	8.72596
ASGR1	7.96246	7.03299	9.10925	8.92633	8.25345	10.3396	10.0393	9.31934	10.408	10.3157	8.1065	7.77666	8.23716
ABHD11	8.26613	8.21159	9.25965	8.04968	7.99681	8.42832	10.0363	9.53817	9.87355	9.96241	8.23237	8.25979	8.29738
GTPBP1	11.2345	11.1898	11.0327	11.3185	11.5248	10.8836	10.0348	10.2229	10.1086	10.2217	10.4585	10.4056	10.6569
TLDC1	9.29096	8.96721	8.97712	8.61039	8.9872	9.27912	10.0348	9.71118	9.9841	10.1747	9.33241	9.50448	8.6102
TMEM51	7.40606	7.30717	8.2104	8.40331	8.10737	9.34228	10.0348	9.83465	9.9762	10.1377	8.93657	8.97432	8.73938
DNAJC22	6.89495	6.28855	7.84783	6.29929	6.26409	8.39762	10.0333	10.1267	10.279	10.1984	6.49666	6.33455	6.44392
CA2	7.20473	7.57635	9.48549	7.20887	7.00952	7.84336	10.0318	9.39682	10.0627	9.32005	8.59368	8.31991	9.0904
TUSC2	9.08678	9.37491	8.71643	8.80812	8.76159	8.73293	10.0288	9.93222	9.91549	9.99524	9.26035	8.82932	8.83624
SLC6A19	4.09621	4.19169	7.149	7.59124	6.61957	7.70813	10.0288	9.69785	9.46276	8.01672	3.23613	3.29016	3.68493
AIG1	8.64823	9.11188	9.0876	8.96296	9.047	9.36096	10.0272	9.29677	10.0037	10.6494	9.10855	9.12726	9.29964
ZNF28	8.7568	8.65839	9.08487	9.19445	8.90114	9.91736	10.0212	9.89598	10.1373	10.0708	8.44233	8.47998	7.93286
ZNF496	11.2599	11.0662	10.9451	11.486	11.6928	11.829	10.0197	10.2028	9.85211	10.1295	11.0998	11.0428	11.2968
CCNL1	10.8145	10.5443	10.8757	10.0254	10.3466	10.2189	10.0182	9.61719	10.2233	9.91553	10.6249	11.4894	12.1924
RSRC2	10.758	10.7213	11.3008	11.3871	11.3689	11.2847	10.0182	10.2623	10.2183	10.0078	10.6476	10.7767	11.64
SSH2	9.60532	9.48324	9.69511	9.55076	8.70019	9.29864	10.0182	9.73001	10.1177	10.1922	8.85818	8.88759	8.81738
RASEF	5.79665	6.81618	7.57964	7.83859	8.10737	8.84336	10.0182	8.78688	10.1809	9.7964	7.23613	7.4931	7.81738
GPRIN2	6.45376	7.53747	8.74784	7.97989	8.56465	9.29587	10.0166	9.70548	10.2934	10.2016	7.62845	7.25209	7.26989
AMIGO2	7.51687	6.4975	6.62544	8.87071	6.93152	9.49267	10.0151	10.1352	9.86072	9.96241	7.87517	7.83448	7.38537
POLR3D	10.6093	10.3141	10.8702	11.3947	11.2832	10.9895	10.0136	10.0297	9.76303	10.0361	10.1845	10.0627	10.0384
PINK1	9.14968	8.66562	8.95636	8.26863	8.4574	9.15308	10.0136	9.86053	10.0306	10.1063	9.01967	9.05171	8.95891
CADM4	9.1093	9.15619	8.94134	8.78664	8.61957	8.38724	10.0136	9.38498	9.80156	9.32293	10.6141	9.93402	9.99152
C5orf30	8.8444	8.40114	8.87653	9.32103	8.9181	9.90831	10.0136	9.85367	10.0739	10.5981	9.79837	9.89502	8.96463
TAF13	8.32503	8.41408	8.02347	7.83859	7.59448	8.13148	10.0136	9.75414	9.64582	9.86511	8.22102	8.20504	8.42329
NME3	8.706	8.42691	8.46254	9.21603	9.31106	8.9946	10.0106	9.20552	9.42551	9.91934	9.01092	8.64771	8.47635
NUP93	11.2043	11.2961	10.747	11.0819	11.2461	10.5071	10.009	10.4167	9.84127	10.0553	10.7003	11.0299	10.7975
C19orf12	8.87757	8.74968	8.82838	9.06958	8.85259	9.36361	10.0075	9.83987	10.0017	10.2401	9.3464	9.45841	8.95028
OSBPL3	8.49993	8.5648	8.15942	8.28574	7.91134	7.92455	10.0075	9.47705	9.78582	9.6688	8.38249	9.09751	8.46427
ZNF702P	8.43011	7.77665	8.45833	8.64263	7.68443	9.16224	10.0075	9.83639	10.3541	10.2279	7.76491	7.72756	7.38537
SCN9A	2.09621	5.02177	5.24993	5.58019	5.82049	6.25078	10.0075	8.55728	9.39914	8.85918	6.50915	6.63593	5.86714
GALK1	9.32021	9.03579	9.56011	9.47519	9.31106	9.64636	10.0044	9.40621	9.99197	9.73509	8.7492	8.48656	8.4521
MAP2K3	8.76391	9.27679	9.37587	8.71011	9.27729	9.26785	10.0044	9.93871	9.86501	10.0979	8.64835	8.79001	9.01792
FRAT1	7.51124	7.71525	7.60272	6.01725	7.03461	6.5589	10.0044	8.50137	9.89467	8.89054	6.87999	7.09751	7.33322
CXCL2	4.59871	2.82912	2.62544	5.14278	0.176631	5.59543	10.0044	8.19471	8.49631	9.50113	6.86062	8.25979	9.39176
ZNF518A	10.7645	10.9429	10.9749	9.95336	10.5828	9.92634	9.99982	10.0716	10.1912	10.0414	9.63131	10.1135	9.89138
ABCB8	9.37388	9.37491	9.26689	8.69481	8.63196	8.57271	9.99828	9.96915	9.89257	9.89248	9.62558	9.29204	9.2722
FN3K	8.28603	8.14589	8.8891	8.85014	8.86663	9.2364	9.99828	8.89432	10.0153	9.67331	8.36541	8.38819	8.38537
PHF10	10.4501	10.3738	10.2352	10.366	10.3738	10.4559	9.99675	9.97232	10.0868	9.55596	11.3888	11.3116	11.6458
CSRNP1	9.64181	9.42051	9.20287	9.44961	9.64627	10.2889	9.99675	10.0312	9.61561	10.5474	10.3994	11.951	12.9369
ACOT7	10.3	10.7933	10.1568	9.6333	9.95142	8.83955	9.9952	10.0282	9.73753	9.6414	9.46495	8.93161	9.17679
EDA	8.68117	8.43116	9.76499	10.1162	9.49178	9.72883	9.9952	9.68632	10.059	9.51126	7.09411	7.48656	7.26989
PLD1	6.87757	7.26969	8.71996	8.32931	7.68443	8.7892	9.9952	9.54244	9.91962	9.77134	7.26588	7.49961	7.02889
ZNF618	10.6661	10.7741	10.2705	10.9646	10.6544	10.3583	9.99366	10.333	9.87567	9.45205	11.6065	11.2263	11.5983
CC2D1B	9.13695	8.92866	8.56404	8.32269	8.66447	8.99801	9.99057	9.90098	9.98016	9.82712	9.22292	9.35983	9.07461
SLC7A11	9.71214	9.74286	9.16718	10.3796	10.7283	10.0728	9.98747	10.1408	9.86715	9.5802	9.63131	9.01808	9.47635
PLEKHG6	6.57733	7.89828	9.15682	9.13902	9	9.88268	9.98591	9.60703	10.0496	10.3128	7.94579	8.02261	7.54674
ABCD4	10.4999	10.3049	10.3903	9.12007	9.41742	9.19534	9.98436	9.56988	9.96226	9.76924	9.94923	9.88883	9.67624
LYSMD3	8.32823	8.57635	9.36241	9.66765	9.48724	9.81653	9.98436	9.6669	10.0515	9.9401	9.03271	9.03163	8.58812
RPS6KA2	8.2728	9.01612	8.39803	8.44352	8.56895	8.10005	9.98281	9.4591	9.84995	9.66653	9.96064	9.24629	8.96177
TGFB1I1	5.90356	6.62168	6.54827	7.04968	6.71579	8.06791	9.98281	9.24795	9.4514	9.1458	8.57301	7.71642	7.58441
RRM1	11.5877	11.538	11.2315	11.512	11.313	10.7951	9.98125	10.4948	10.023	10.0449	11.2469	11.0095	11.1915
TCIRG1	9.43606	8.77665	9.15682	8.28234	8.31618	9.11899	9.98125	9.21357	9.81934	9.78392	9.0153	8.9292	8.88837
USP38	8.75917	8.81618	8.6515	8.80575	8.71966	9.44843	9.98125	9.72627	9.95222	10.0518	9.47294	9.51094	9.83155
SLC50A1	8.74006	8.77665	9.53233	9.60085	9.41981	9.90286	9.98125	9.26613	10.0702	10.0006	8.44233	8.69388	8.70559
TOMM7	9.65463	9.09054	9.79369	9.91537	10.1074	10.3083	9.97813	10.1879	10.0739	10.4884	8.80345	8.91709	8.77239
FAM73A	8.84663	8.6764	9.14639	8.85703	8.82409	9.63105	9.97813	9.33418	10.059	10.0132	8.59953	9.03163	8.65692
ELP2	11.073	10.8821	10.9705	11.2276	11.4821	11.0425	9.975	10.159	10.0306	10.0827	10.4227	10.4551	10.3376
ZNF614	9.28932	9.20912	9.80369	10.1362	9.92482	10.7195	9.975	9.85539	10.0794	10.0273	8.79072	9.04727	9.13931
ZNFX1	9.03088	8.78332	8.91392	8.45264	8.45275	8.54962	9.97344	9.54457	9.78129	10.0708	8.25479	8.05392	8.28827
DDT	9.64695	9.52161	10.0767	9.4856	9.11914	9.53324	9.97187	9.63328	9.7422	9.86905	8.49666	8.75505	8.78215
SPPL2A	8.68866	8.62539	8.70225	8.67156	8.36646	9.22187	9.97187	9.82418	9.94211	10.0742	9.22481	8.95312	8.92994
ARRDC3	12.2765	11.499	12.5869	11.7489	11.183	11.9886	9.9703	10.2375	10.1549	10.4282	10.5361	9.72618	10.7022
ETS1	10.526	9.98177	9.93378	8.80338	8.51648	9.10322	9.96716	10.3754	9.92578	10.5838	9.46174	9.19504	9.55625
TP53I3	8.68117	8.36162	7.98299	8.85014	7.9181	8.39762	9.96716	9.76878	9.64582	9.81286	8.81104	8.87261	8.31988
ARSE	7.24595	7.91051	9.40242	10.5157	9.11327	10.7704	9.96558	10.0523	10.3917	10.4269	7.70102	7.08024	7.95604
MRPS12	8.61453	8.87975	8.93529	9.12958	9.11621	8.97394	9.96401	9.5296	9.58994	9.67781	8.62558	8.35266	8.33764
ARL10	9.66733	9.41408	9.06562	9.68968	9.39095	9.66582	9.96243	10.0052	10.2099	9.85322	10.4537	10.4717	10.3387
FAHD1	8.55837	8.69065	8.40242	8.32931	8.56465	8.64419	9.96243	9.58858	9.88836	9.98074	9.08371	9.09751	8.87324
STS	7.16946	6.73601	7.10657	6.89767	6.44342	9.13459	9.96243	9.34155	9.06459	12.1819	9.62271	9.86759	9.34205
MYL3	5.74006	6.25058	9.00914	7.9372	6.34656	8.96	9.96243	9.67859	10.3248	10.0776	6.35161	6.22876	6.09302
SEL1L3	11.1999	10.3037	10.4112	10.667	10.2468	9.06466	9.96085	9.63927	9.78582	9.48581	8.26588	8.98132	8.95028
ATOX1	8.80816	8.45639	9.18514	8.31937	8.52978	8.96	9.95927	9.71307	9.98213	9.89828	8.24362	8.63593	8.34644
NINJ1	8.79433	9.15876	9.24993	8.74765	8.57751	9.45341	9.95927	9.37065	9.94008	10.0536	8.59368	8.63001	8.83312
TLE2	7.25944	8.62909	9.35109	9.41425	8.66848	9.48539	9.95927	9.22954	9.5638	8.87102	7.09411	7.61809	7.18417
SLC25A38	9.04457	9.27915	9.60653	10.3804	10.3453	10.7603	9.95452	10.0523	10.0249	9.9513	9.59075	9.50771	9.68493
DCUN1D3	7.96657	8.34369	8.77519	8.594	8.3763	9.05486	9.94975	9.74491	9.64333	9.92124	8.04349	8.02261	8.48832
ACSL1	6.87757	7.41408	8.86066	8.594	7.56895	8.38724	9.94975	9.56569	10.2316	10.1906	8.59075	8.20902	8.12404
ZCCHC6	9.24256	9.20912	9.34882	9.15587	9.28254	9.82617	9.94815	9.72439	10.2082	10.0691	9.09618	9.14607	8.64983
CECR2	11.9435	12.049	12.149	12.0305	12.7663	11.8969	9.94656	10.4591	10.0076	10.3654	11.0863	10.5436	11.2097
ARHGAP26	8.2926	8.78332	9.46044	8.58849	8.23191	9.51429	9.94656	10.1838	10.5938	9.55106	7.77529	7.89502	8.34644
[truncated: 6,956 more rows]

## Sheet: Table 2
Gene Set Name	SIZE	ES	NES	NOM p-val	FDR q-val	FWER p-val	RANK AT MAX	LEADING EDGE
AIZARANI_LIVER_C11_HEPATOCYTES_1	286	0.647608	2.64909	0	0	0	5139	tags=50%, list=15%, signal=58%
DESCARTES_FETAL_LIVER_HEPATOBLASTS	433	0.623541	2.64519	0	0	0	4577	tags=49%, list=13%, signal=56%
DESCARTES_FETAL_PLACENTA_AFP_ALB_POSITIVE_CELLS	162	0.664959	2.52079	0	0	0	4692	tags=55%, list=14%, signal=63%
AIZARANI_LIVER_C14_HEPATOCYTES_2	215	0.635539	2.51626	0	0	0	5399	tags=49%, list=16%, signal=58%
DESCARTES_MAIN_FETAL_HEPATOBLASTS	95	0.676943	2.43497	0	0	0	5391	tags=57%, list=16%, signal=67%
AIZARANI_LIVER_C17_HEPATOCYTES_3	101	0.681829	2.43278	0	0	0	4697	tags=58%, list=14%, signal=68%
DESCARTES_FETAL_INTESTINE_INTESTINAL_EPITHELIAL_CELLS	232	0.599738	2.40678	0	0	0	4853	tags=51%, list=14%, signal=59%
DESCARTES_FETAL_SPLEEN_AFP_ALB_POSITIVE_CELLS	185	0.612589	2.37694	0	0	0	4555	tags=49%, list=13%, signal=56%
DESCARTES_FETAL_STOMACH_MUC13_DMBT1_POSITIVE_CELLS	89	0.634666	2.23142	0	0	0	4628	tags=61%, list=14%, signal=70%
GAO_SMALL_INTESTINE_24W_C4_ENTEROCYTE_PROGENITOR_SUBTYPE_2	94	0.620971	2.17864	0	0	0	4628	tags=53%, list=14%, signal=61%
BUSSLINGER_DUODENAL_LATE_IMMATURE_ENTEROCYTES	172	0.539302	2.06553	0	6.11111e-05	0.001	4830	tags=37%, list=14%, signal=42%
BUSSLINGER_GASTRIC_MATURE_PIT_CELLS	214	0.532324	2.09873	0	6.54762e-05	0.001	9032	tags=50%, list=27%, signal=68%
DESCARTES_FETAL_PLACENTA_TROPHOBLAST_GIANT_CELLS	75	0.614386	2.11342	0	7.05128e-05	0.001	3283	tags=41%, list=10%, signal=46%
BUSSLINGER_GASTRIC_IMMATURE_PIT_CELLS	159	0.558496	2.1178	0	7.63889e-05	0.001	8958	tags=49%, list=26%, signal=66%
BUSSLINGER_DUODENAL_MATURE_ENTEROCYTES	243	0.537762	2.14501	0	8.33333e-05	0.001	4902	tags=35%, list=14%, signal=41%
DESCARTES_FETAL_ADRENAL_CSH1_CSH2_POSITIVE_CELLS	173	0.531306	2.03996	0	0.000112632	0.002	5709	tags=42%, list=17%, signal=50%
AIZARANI_LIVER_C39_EPCAM_POS_BILE_DUCT_CELLS_4	180	0.510914	1.9747	0	0.000197187	0.004	11640	tags=63%, list=34%, signal=96%
AIZARANI_LIVER_C24_EPCAM_POS_BILE_DUCT_CELLS_3	178	0.508621	1.99267	0	0.000208786	0.004	9177	tags=48%, list=27%, signal=66%
AIZARANI_LIVER_C4_EPCAM_POS_BILE_DUCT_CELLS_1	179	0.481767	1.86716	0	0.00237112	0.053	5941	tags=33%, list=17%, signal=40%
GAO_LARGE_INTESTINE_24W_C7_GOBLET_PROGENITOR	16	0.726743	1.80377	0	0.00637362	0.137	2009	tags=25%, list=6%, signal=27%
DESCARTES_MAIN_FETAL_AFP_ALB_POSITIVE_CELLS	97	0.497075	1.78987	0	0.00746347	0.166	3960	tags=32%, list=12%, signal=36%
BUSSLINGER_GASTRIC_METALLOTHIONEIN_CELLS	95	0.508377	1.78363	0	0.00762558	0.178	3948	tags=28%, list=12%, signal=32%
BUSSLINGER_DUODENAL_EARLY_IMMATURE_ENTEROCYTES	103	0.498535	1.77918	0	0.00781938	0.189	8455	tags=44%, list=25%, signal=58%
DESCARTES_MAIN_FETAL_TROPHOBLAST_GIANT_CELLS	140	0.466767	1.77416	0.00175747	0.00828005	0.204	4508	tags=28%, list=13%, signal=32%
BUSSLINGER_DUODENAL_EC_CELLS	30	0.614684	1.76751	0.00190114	0.00856338	0.219	4854	tags=50%, list=14%, signal=58%
CUI_DEVELOPING_HEART_C2_CARDIOMYOCYTE	86	0.507019	1.76089	0	0.00914267	0.24	4065	tags=34%, list=12%, signal=38%
BUSSLINGER_GASTRIC_ISTHMUS_CELLS	438	0.403668	1.70991	0	0.015903	0.398	11755	tags=49%, list=35%, signal=74%
TRAVAGLINI_LUNG_ALVEOLAR_EPITHELIAL_TYPE_1_CELL	381	0.402796	1.68281	0	0.019524	0.49	9060	tags=45%, list=27%, signal=60%
TRAVAGLINI_LUNG_MACROPHAGE_CELL	195	0.427634	1.68432	0	0.020006	0.486	10466	tags=54%, list=31%, signal=77%
MURARO_PANCREAS_EPSILON_CELL	44	0.545739	1.67389	0.00382409	0.0204239	0.518	4371	tags=36%, list=13%, signal=42%
FAN_OVARY_CL13_MONOCYTE_MACROPHAGE	436	0.396656	1.66996	0	0.0205362	0.527	12051	tags=59%, list=35%, signal=90%
BUSSLINGER_ESOPHAGEAL_LATE_SUPRABASAL_CELLS	130	0.455	1.6567	0	0.022925	0.576	4798	tags=27%, list=14%, signal=31%
DESCARTES_FETAL_LUNG_SQUAMOUS_EPITHELIAL_CELLS	179	0.42635	1.65044	0	0.0242516	0.605	4963	tags=30%, list=15%, signal=35%
DESCARTES_FETAL_STOMACH_PARIETAL_AND_CHIEF_CELLS	38	0.544824	1.6458	0.00588235	0.0247994	0.628	2765	tags=34%, list=8%, signal=37%
DESCARTES_FETAL_ADRENAL_ERYTHROBLASTS	91	0.458065	1.61829	0.00179856	0.0326771	0.749	4984	tags=34%, list=15%, signal=40%
CUI_DEVELOPING_HEART_CARDIAC_FIBROBLASTS	99	0.453399	1.59555	0	0.0394745	0.822	4416	tags=29%, list=13%, signal=34%
AIZARANI_LIVER_C7_EPCAM_POS_BILE_DUCT_CELLS_2	207	0.407045	1.59559	0	0.040571	0.822	10638	tags=47%, list=31%, signal=68%
DESCARTES_FETAL_PANCREAS_ERYTHROBLASTS	118	0.430745	1.58938	0.00179211	0.0408378	0.849	4945	tags=27%, list=15%, signal=32%
DESCARTES_FETAL_EYE_CORNEAL_AND_CONJUNCTIVAL_EPITHELIAL_CELLS	229	0.396742	1.58349	0	0.0424563	0.868	4934	tags=28%, list=14%, signal=33%
TRAVAGLINI_LUNG_MUCOUS_CELL	119	0.42443	1.58007	0.00179856	0.0426724	0.881	5983	tags=35%, list=18%, signal=43%
DESCARTES_MAIN_FETAL_GOBLET_CELLS	38	0.522844	1.57224	0.011583	0.0428014	0.896	3933	tags=45%, list=12%, signal=51%
HAY_BONE_MARROW_EOSINOPHIL	51	0.492397	1.57321	0.00967118	0.0434879	0.893	11645	tags=57%, list=34%, signal=86%
GAO_ESOPHAGUS_25W_C2_KRT6BPOS_SECRETORY_PROGENITOR_CELLS	70	0.467262	1.57408	0.00582524	0.0441712	0.89	7937	tags=44%, list=23%, signal=58%

## Sheet: Table 3
Gene Set Name	SIZE	ES	NES	NOM p-val	FDR q-val	FWER p-val	RANK AT MAX	LEADING EDGE
DESCARTES_FETAL_LIVER_HEPATOBLASTS	433	0.698337	3.19217	0	0	0	3278	tags=55%, list=10%, signal=60%
DESCARTES_FETAL_INTESTINE_INTESTINAL_EPITHELIAL_CELLS	232	0.734355	3.14118	0	0	0	3759	tags=62%, list=11%, signal=69%
DESCARTES_FETAL_PLACENTA_AFP_ALB_POSITIVE_CELLS	162	0.772747	3.1309	0	0	0	4011	tags=65%, list=12%, signal=73%
AIZARANI_LIVER_C11_HEPATOCYTES_1	286	0.698622	3.03259	0	0	0	4270	tags=55%, list=13%, signal=62%
DESCARTES_FETAL_SPLEEN_AFP_ALB_POSITIVE_CELLS	185	0.711343	3.02909	0	0	0	4268	tags=62%, list=13%, signal=70%
AIZARANI_LIVER_C14_HEPATOCYTES_2	215	0.711125	3.00951	0	0	0	4353	tags=60%, list=13%, signal=68%
DESCARTES_MAIN_FETAL_HEPATOBLASTS	95	0.784707	2.97159	0	0	0	2202	tags=54%, list=6%, signal=57%
AIZARANI_LIVER_C17_HEPATOCYTES_3	101	0.722538	2.75143	0	0	0	3940	tags=64%, list=12%, signal=73%
BUSSLINGER_DUODENAL_LATE_IMMATURE_ENTEROCYTES	172	0.660743	2.74341	0	0	0	4400	tags=49%, list=13%, signal=56%
DESCARTES_FETAL_STOMACH_MUC13_DMBT1_POSITIVE_CELLS	89	0.702895	2.66656	0	0	0	2943	tags=61%, list=9%, signal=66%
BUSSLINGER_DUODENAL_MATURE_ENTEROCYTES	243	0.631214	2.65243	0	0	0	3759	tags=42%, list=11%, signal=46%
GAO_SMALL_INTESTINE_24W_C4_ENTEROCYTE_PROGENITOR_SUBTYPE_2	94	0.692066	2.61707	0	0	0	4270	tags=57%, list=13%, signal=65%
BUSSLINGER_GASTRIC_MATURE_PIT_CELLS	214	0.601505	2.56559	0	0	0	6904	tags=55%, list=20%, signal=68%
AIZARANI_LIVER_C24_EPCAM_POS_BILE_DUCT_CELLS_3	178	0.612956	2.55422	0	0	0	6997	tags=56%, list=21%, signal=70%
BUSSLINGER_GASTRIC_IMMATURE_PIT_CELLS	159	0.622244	2.52665	0	0	0	6997	tags=57%, list=21%, signal=72%
BUSSLINGER_GASTRIC_METALLOTHIONEIN_CELLS	95	0.611412	2.38125	0	0	0	6979	tags=55%, list=20%, signal=69%
BUSSLINGER_GASTRIC_ISTHMUS_CELLS	438	0.513037	2.32704	0	0	0	10228	tags=59%, list=30%, signal=84%
AIZARANI_LIVER_C39_EPCAM_POS_BILE_DUCT_CELLS_4	180	0.563016	2.32277	0	0	0	9830	tags=63%, list=29%, signal=88%
DESCARTES_MAIN_FETAL_INTESTINAL_EPITHELIAL_CELLS	75	0.636657	2.3103	0	0	0	4357	tags=59%, list=13%, signal=67%
BUSSLINGER_DUODENAL_EARLY_IMMATURE_ENTEROCYTES	103	0.593639	2.30625	0	0	0	7561	tags=51%, list=22%, signal=66%
AIZARANI_LIVER_C4_EPCAM_POS_BILE_DUCT_CELLS_1	179	0.558887	2.28748	0	0	0	6949	tags=49%, list=20%, signal=61%
TRAVAGLINI_LUNG_MACROPHAGE_CELL	195	0.485723	2.07089	0	0.000258127	0.002	7520	tags=51%, list=22%, signal=65%
TRAVAGLINI_LUNG_CLUB_CELL	111	0.531575	2.05084	0	0.00039253	0.003	6203	tags=29%, list=18%, signal=35%
DESCARTES_MAIN_FETAL_GOBLET_CELLS	38	0.639122	2.04053	0	0.00049043	0.004	6107	tags=66%, list=18%, signal=80%
DESCARTES_FETAL_PANCREAS_ERYTHROBLASTS	118	0.516868	2.04228	0	0.000510865	0.004	4396	tags=37%, list=13%, signal=43%
BUSSLINGER_DUODENAL_GOBLET_CELLS	15	0.787302	2.01933	0	0.000555046	0.005	1621	tags=60%, list=5%, signal=63%
BUSSLINGER_DUODENAL_BCHE_CELLS	39	0.647613	2.02786	0	0.000576394	0.005	3732	tags=49%, list=11%, signal=55%
DESCARTES_FETAL_KIDNEY_URETERIC_BUD_CELLS	250	0.461305	2.00133	0	0.000632562	0.006	3830	tags=38%, list=11%, signal=42%
AIZARANI_LIVER_C7_EPCAM_POS_BILE_DUCT_CELLS_2	207	0.482188	1.99584	0	0.000719683	0.007	6949	tags=43%, list=20%, signal=54%
BUSSLINGER_ESOPHAGEAL_LATE_SUPRABASAL_CELLS	130	0.492235	1.99422	0	0.000797525	0.008	7030	tags=48%, list=21%, signal=60%
DESCARTES_MAIN_FETAL_AFP_ALB_POSITIVE_CELLS	97	0.508411	1.97077	0	0.00114443	0.012	2862	tags=35%, list=8%, signal=38%
DESCARTES_FETAL_ADRENAL_CSH1_CSH2_POSITIVE_CELLS	173	0.478217	1.96283	0	0.00118693	0.013	6655	tags=46%, list=20%, signal=56%
DESCARTES_FETAL_STOMACH_PARIETAL_AND_CHIEF_CELLS	38	0.608408	1.95386	0	0.00147984	0.017	3029	tags=45%, list=9%, signal=49%
DESCARTES_FETAL_CEREBRUM_MICROGLIA	398	0.437605	1.91212	0	0.00202077	0.027	4055	tags=32%, list=12%, signal=36%
FAN_OVARY_CL13_MONOCYTE_MACROPHAGE	436	0.433483	1.9241	0	0.00205091	0.026	10195	tags=58%, list=30%, signal=82%
DESCARTES_MAIN_FETAL_PARIETAL_AND_CHIEF_CELLS	100	0.494698	1.93047	0	0.00206034	0.024	6074	tags=36%, list=18%, signal=44%
GAO_ESOPHAGUS_25W_C2_KRT6BPOS_SECRETORY_PROGENITOR_CELLS	70	0.530967	1.91312	0	0.00207395	0.027	6098	tags=46%, list=18%, signal=56%
DESCARTES_FETAL_EYE_CORNEAL_AND_CONJUNCTIVAL_EPITHELIAL_CELLS	229	0.4562	1.92697	0	0.00210788	0.026	6970	tags=47%, list=20%, signal=59%
DURANTE_ADULT_OLFACTORY_NEUROEPITHELIUM_RESPIRATORY_HORIZONTAL_BASAL_CELLS	33	0.618812	1.92703	0	0.0021681	0.026	6997	tags=58%, list=21%, signal=72%
TRAVAGLINI_LUNG_MUCOUS_CELL	119	0.472566	1.878	0	0.00340731	0.045	7455	tags=50%, list=22%, signal=64%
DESCARTES_FETAL_PANCREAS_DUCTAL_CELLS	106	0.47462	1.85592	0	0.00462979	0.064	3707	tags=37%, list=11%, signal=41%
BUSSLINGER_GASTRIC_PARIETAL_CELLS	232	0.432913	1.85649	0	0.00474271	0.064	10263	tags=60%, list=30%, signal=85%
TRAVAGLINI_LUNG_CD8_MEMORY_EFFECTOR_T_CELL	29	0.604471	1.84779	0	0.00527741	0.073	2994	tags=24%, list=9%, signal=26%
TRAVAGLINI_LUNG_GOBLET_CELL	141	0.455054	1.83764	0	0.0061601	0.087	6936	tags=47%, list=20%, signal=59%
DURANTE_ADULT_OLFACTORY_NEUROEPITHELIUM_CD4_T_CELLS	28	0.595144	1.79592	0	0.00806853	0.118	2779	tags=36%, list=8%, signal=39%
DESCARTES_FETAL_PLACENTA_TROPHOBLAST_GIANT_CELLS	75	0.495152	1.80004	0	0.00817841	0.117	4984	tags=37%, list=15%, signal=44%
BUSSLINGER_GASTRIC_PPP1R1B_POSITIVE_CELLS	118	0.456518	1.78194	0	0.00893084	0.132	6845	tags=19%, list=20%, signal=24%
GAO_LARGE_INTESTINE_24W_C10_ENTEROCYTE	53	0.526824	1.77316	0.00444444	0.00936204	0.141	3759	tags=43%, list=11%, signal=49%
TRAVAGLINI_LUNG_ALVEOLAR_EPITHELIAL_TYPE_1_CELL	381	0.388582	1.76756	0	0.00949455	0.148	7043	tags=42%, list=21%, signal=53%
GAUTAM_EYE_CORNEA_CONJUNCTIVAL_CELLS	96	0.455555	1.76948	0	0.00963324	0.148	8814	tags=44%, list=26%, signal=59%
DESCARTES_FETAL_LUNG_SQUAMOUS_EPITHELIAL_CELLS	179	0.424406	1.75778	0	0.0101607	0.163	4008	tags=31%, list=12%, signal=35%
LAKE_ADULT_KIDNEY_C10_THIN_ASCENDING_LIMB	329	0.393832	1.75548	0	0.0102358	0.167	10446	tags=41%, list=31%, signal=58%
BUSSLINGER_GASTRIC_REG3A_POSITIVE_CELLS	40	0.545358	1.76003	0	0.0103031	0.162	7926	tags=52%, list=23%, signal=68%
DESCARTES_FETAL_PANCREAS_ACINAR_CELLS	70	0.484381	1.7502	0	0.0107223	0.176	4815	tags=43%, list=14%, signal=50%
TRAVAGLINI_LUNG_ALVEOLAR_EPITHELIAL_TYPE_2_CELL	130	0.434972	1.74466	0	0.0111079	0.186	5378	tags=42%, list=16%, signal=50%
AIZARANI_LIVER_C12_NK_NKT_CELLS_4	48	0.526076	1.73846	0.00398406	0.0115353	0.197	4271	tags=31%, list=13%, signal=36%
AIZARANI_LIVER_C30_HEPATOCYTES_4	405	0.379921	1.73293	0	0.0115591	0.208	3767	tags=21%, list=11%, signal=24%
DURANTE_ADULT_OLFACTORY_NEUROEPITHELIUM_BOWMANS_GLAND	31	0.570051	1.73294	0.00332226	0.0117584	0.208	4780	tags=45%, list=14%, signal=52%
GAO_LARGE_INTESTINE_24W_C5_LGR5POS_STEM_CELL	56	0.502667	1.73429	0	0.0118673	0.206	2766	tags=34%, list=8%, signal=37%
AIZARANI_LIVER_C31_KUPFFER_CELLS_5	111	0.44603	1.71485	0	0.0134375	0.246	3006	tags=23%, list=9%, signal=25%
DESCARTES_FETAL_INTESTINE_ERYTHROBLASTS	148	0.423085	1.69449	0	0.0146815	0.284	4396	tags=29%, list=13%, signal=33%
DURANTE_ADULT_OLFACTORY_NEUROEPITHELIUM_RESPIRATORY_COLUMNAR_CELLS	28	0.566735	1.69575	0.0352113	0.0146901	0.28	9362	tags=75%, list=27%, signal=103%
HU_FETAL_RETINA_MICROGLIA	362	0.377202	1.70008	0	0.0147723	0.274	9865	tags=53%, list=29%, signal=73%
MURARO_PANCREAS_EPSILON_CELL	44	0.519224	1.70225	0	0.0147738	0.272	3015	tags=41%, list=9%, signal=45%
MENON_FETAL_KIDNEY_10_IMMUNE_CELLS	79	0.469175	1.69657	0	0.0148792	0.279	10047	tags=57%, list=29%, signal=81%
GAO_LARGE_INTESTINE_24W_C7_GOBLET_PROGENITOR	16	0.643736	1.6879	0.0122699	0.0151907	0.298	1859	tags=38%, list=5%, signal=40%
TRAVAGLINI_LUNG_CD4_MEMORY_EFFECTOR_T_CELL	67	0.466262	1.67942	0.00478469	0.016649	0.327	4102	tags=31%, list=12%, signal=36%
FAN_EMBRYONIC_CTX_BIG_GROUPS_MICROGLIA	348	0.378867	1.67304	0	0.0173516	0.348	9081	tags=49%, list=27%, signal=67%
FAN_OVARY_CL12_T_LYMPHOCYTE_NK_CELL_2	156	0.401607	1.66675	0	0.0183255	0.373	8758	tags=41%, list=26%, signal=55%
ZHONG_PFC_MAJOR_TYPES_MICROGLIA	408	0.356279	1.65942	0	0.019378	0.389	9865	tags=53%, list=29%, signal=74%
DESCARTES_FETAL_ADRENAL_ERYTHROBLASTS	91	0.442564	1.65336	0.00613497	0.0203487	0.41	4316	tags=33%, list=13%, signal=38%
RUBENSTEIN_SKELETAL_MUSCLE_T_CELLS	175	0.402605	1.64875	0	0.0210415	0.427	3754	tags=11%, list=11%, signal=13%
HAY_BONE_MARROW_EOSINOPHIL	51	0.48145	1.64362	0.00458716	0.0211895	0.443	12864	tags=65%, list=38%, signal=104%
DESCARTES_FETAL_HEART_LYMPHOID_CELLS	86	0.437667	1.6468	0	0.0211953	0.435	3741	tags=34%, list=11%, signal=38%
DESCARTES_MAIN_FETAL_MUC13_DMBT1_POSITIVE_CELLS	71	0.467225	1.64477	0	0.0212362	0.441	3751	tags=39%, list=11%, signal=44%
DURANTE_ADULT_OLFACTORY_NEUROEPITHELIUM_SUSTENTACULAR_CELLS	45	0.484	1.63195	0.00393701	0.023381	0.479	6936	tags=53%, list=20%, signal=67%
BUSSLINGER_GASTRIC_LYZ_POSITIVE_CELLS	106	0.42723	1.62634	0	0.0237608	0.49	1723	tags=9%, list=5%, signal=10%
DESCARTES_MAIN_FETAL_SQUAMOUS_EPITHELIAL_CELLS	94	0.43367	1.62737	0	0.0239591	0.489	3830	tags=32%, list=11%, signal=36%
RUBENSTEIN_SKELETAL_MUSCLE_NK_CELLS	213	0.383064	1.62384	0	0.0239987	0.499	10260	tags=49%, list=30%, signal=69%
BUSSLINGER_GASTRIC_CHIEF_CELLS	54	0.476661	1.62073	0	0.0241914	0.503	6203	tags=44%, list=18%, signal=54%
CUI_DEVELOPING_HEART_C9_B_T_CELL	144	0.396378	1.61897	0	0.0242453	0.508	3870	tags=26%, list=11%, signal=29%
DESCARTES_FETAL_STOMACH_SQUAMOUS_EPITHELIAL_CELLS	59	0.464589	1.61728	0	0.0242984	0.511	3853	tags=39%, list=11%, signal=44%
LAKE_ADULT_KIDNEY_C8_DECENDING_THIN_LIMB	266	0.368772	1.6112	0	0.024953	0.527	10446	tags=37%, list=31%, signal=53%
MENON_FETAL_KIDNEY_5_PROXIMAL_TUBULE_CELLS	100	0.417995	1.61188	0	0.0251101	0.525	10043	tags=59%, list=29%, signal=83%
CUI_DEVELOPING_HEART_CARDIAC_FIBROBLASTS	99	0.419128	1.60675	0	0.025343	0.54	3546	tags=24%, list=10%, signal=27%
GAO_LARGE_INTESTINE_24W_C11_PANETH_LIKE_CELL	294	0.361589	1.5908	0	0.0277828	0.581	3997	tags=25%, list=12%, signal=28%
RUBENSTEIN_SKELETAL_MUSCLE_ENDOTHELIAL_CELLS	130	0.40215	1.59351	0	0.0280639	0.577	7010	tags=40%, list=21%, signal=50%
DESCARTES_MAIN_FETAL_EXTRAVILLOUS_TROPHOBLASTS	109	0.418055	1.59128	0.0075188	0.0281022	0.581	8464	tags=49%, list=25%, signal=64%
TRAVAGLINI_LUNG_NEUTROPHIL_CELL	333	0.353411	1.58717	0	0.0282753	0.592	6971	tags=28%, list=20%, signal=35%
DESCARTES_FETAL_STOMACH_ERYTHROBLASTS	92	0.423578	1.58299	0.00625	0.0290792	0.608	6937	tags=42%, list=20%, signal=53%
DESCARTES_FETAL_MUSCLE_ERYTHROBLASTS	115	0.403089	1.57065	0	0.0308164	0.645	4705	tags=28%, list=14%, signal=32%
FAN_OVARY_CL4_T_LYMPHOCYTE_NK_CELL_1	232	0.371612	1.57211	0	0.0309509	0.643	10163	tags=50%, list=30%, signal=71%
DURANTE_ADULT_OLFACTORY_NEUROEPITHELIUM_CD8_T_CELLS	67	0.441329	1.56878	0.0052356	0.0309854	0.654	3741	tags=27%, list=11%, signal=30%
DESCARTES_FETAL_THYMUS_ANTIGEN_PRESENTING_CELLS	156	0.387844	1.57291	0	0.0311618	0.64	5139	tags=37%, list=15%, signal=43%
HU_FETAL_RETINA_BLOOD	265	0.370231	1.56697	0	0.0312303	0.658	7033	tags=32%, list=21%, signal=40%
DESCARTES_FETAL_ADRENAL_MYELOID_CELLS	146	0.386263	1.55767	0	0.0333184	0.677	4099	tags=32%, list=12%, signal=36%
DESCARTES_MAIN_FETAL_MICROGLIA	136	0.37897	1.53805	0	0.0373641	0.722	3713	tags=23%, list=11%, signal=25%
GAO_SMALL_INTESTINE_24W_C6_GOBLET_CELLS	43	0.469417	1.53837	0.0207469	0.0376566	0.721	1142	tags=19%, list=3%, signal=19%
DESCARTES_FETAL_KIDNEY_ERYTHROBLASTS	146	0.375706	1.53117	0	0.0394371	0.746	7016	tags=42%, list=21%, signal=53%
CUI_DEVELOPING_HEART_C2_CARDIOMYOCYTE	86	0.406081	1.52557	0.0070922	0.040128	0.759	3546	tags=26%, list=10%, signal=28%
DURANTE_ADULT_OLFACTORY_NEUROEPITHELIUM_MAST_CELLS	68	0.425269	1.52697	0	0.0401599	0.755	4889	tags=34%, list=14%, signal=39%
LAKE_ADULT_KIDNEY_C6_PROXIMAL_TUBULE_EPITHELIAL_CELLS_FIBRINOGEN_POS_S3	174	0.371251	1.51978	0	0.0413686	0.775	9095	tags=46%, list=27%, signal=62%
FAN_EMBRYONIC_CTX_BIG_GROUPS_BRAIN_IMMUNE	141	0.375634	1.51606	0	0.0420112	0.783	6738	tags=39%, list=20%, signal=48%
GAUTAM_EYE_IRIS_CILIARY_BODY_ACTIVATED_T_CELLS	109	0.379372	1.50967	0.0148148	0.0432412	0.8	6672	tags=26%, list=20%, signal=32%
DESCARTES_FETAL_SPLEEN_MYELOID_CELLS	107	0.402622	1.51057	0.00675676	0.0434334	0.799	3543	tags=30%, list=10%, signal=33%
GAO_LARGE_INTESTINE_24W_C6_SECRETORY_PROGENITOR	19	0.561805	1.50654	0.0349206	0.043754	0.81	6599	tags=32%, list=19%, signal=39%
DESCARTES_FETAL_LUNG_BRONCHIOLAR_AND_ALVEOLAR_EPITHELIAL_CELLS	52	0.429591	1.50691	0	0.0439732	0.808	2519	tags=25%, list=7%, signal=27%
FAN_EMBRYONIC_CTX_BRAIN_EFFECTOR_T_CELL	123	0.378377	1.50242	0.00833333	0.0449215	0.818	6860	tags=38%, list=20%, signal=48%
LAKE_ADULT_KIDNEY_C19_COLLECTING_DUCT_INTERCALATED_CELLS_TYPE_A_MEDULLA	301	0.333127	1.49772	0	0.0460458	0.828	10365	tags=43%, list=30%, signal=62%
DESCARTES_FETAL_LUNG_LYMPHOID_CELLS	118	0.374304	1.49199	0	0.0476338	0.835	4306	tags=28%, list=13%, signal=32%
AIZARANI_LIVER_C2_KUPFFER_CELLS_1	182	0.362145	1.48821	0	0.0483491	0.844	5408	tags=28%, list=16%, signal=33%
DESCARTES_FETAL_INTESTINE_LYMPHOID_CELLS	129	0.371688	1.48647	0	0.0485405	0.85	4343	tags=30%, list=13%, signal=35%
DESCARTES_FETAL_INTESTINE_MYELOID_CELLS	188	0.357514	1.482	0	0.0498932	0.855	2568	tags=21%, list=8%, signal=22%
FAN_OVARY_CL18_B_LYMPHOCYTE	402	0.328307	1.48046	0	0.0498984	0.857	10446	tags=49%, list=31%, signal=69%

## Sheet: Table 4
Gene Set Name	SIZE	ES	NES	NOM p-val	FDR q-val	FWER p-val	RANK AT MAX	LEADING EDGE
MANNO_MIDBRAIN_NEUROTYPES_HPROGBP	276	-0.620275	-2.53627	0	0	0	8734	tags=67%, list=26%, signal=89%
ZHONG_PFC_C1_OPC	220	-0.617109	-2.49058	0	0	0	8860	tags=65%, list=26%, signal=87%
MANNO_MIDBRAIN_NEUROTYPES_HPROGFPL	296	-0.597995	-2.48404	0	0	0	8734	tags=62%, list=26%, signal=83%
FAN_EMBRYONIC_CTX_MICROGLIA_1	143	-0.636588	-2.46092	0	0	0	8860	tags=69%, list=26%, signal=93%
DESCARTES_FETAL_LUNG_VISCERAL_NEURONS	192	-0.617758	-2.45949	0	0	0	4154	tags=49%, list=12%, signal=56%
FAN_EMBRYONIC_CTX_NSC_2	221	-0.601575	-2.44386	0	0	0	8897	tags=65%, list=26%, signal=87%
ZHONG_PFC_MAJOR_TYPES_NPCS	131	-0.629456	-2.37543	0	0	0	8860	tags=67%, list=26%, signal=90%
MANNO_MIDBRAIN_NEUROTYPES_HPROGFPM	323	-0.554908	-2.34121	0	0	0	8734	tags=59%, list=26%, signal=78%
DESCARTES_FETAL_HEART_SATB2_LRRC7_POSITIVE_CELLS	94	-0.65003	-2.30981	0	0	0	4104	tags=49%, list=12%, signal=55%
MANNO_MIDBRAIN_NEUROTYPES_HNBM	275	-0.538414	-2.22892	0	0	0	6753	tags=42%, list=20%, signal=52%
MANNO_MIDBRAIN_NEUROTYPES_HNBML1	304	-0.532966	-2.2218	0	0	0	4154	tags=33%, list=12%, signal=37%
ZHONG_PFC_C2_UNKNOWN_NPC	74	-0.644586	-2.19908	0	0	0	7198	tags=68%, list=21%, signal=85%
DESCARTES_FETAL_ADRENAL_SYMPATHOBLASTS	95	-0.61073	-2.19848	0	0	0	3828	tags=41%, list=11%, signal=46%
DESCARTES_MAIN_FETAL_ASTROCYTES	38	-0.726514	-2.18641	0	0	0	5908	tags=66%, list=17%, signal=80%
DESCARTES_FETAL_INTESTINE_ENS_GLIA	50	-0.677114	-2.18547	0	0	0	3395	tags=50%, list=10%, signal=55%
DESCARTES_FETAL_CEREBRUM_SKOR2_NPSR1_POSITIVE_CELLS	54	-0.666115	-2.1557	0	5.677e-05	0.001	3343	tags=43%, list=10%, signal=47%
DESCARTES_FETAL_INTESTINE_ENS_NEURONS	142	-0.561282	-2.16033	0	5.96085e-05	0.001	4154	tags=46%, list=12%, signal=52%
GAO_LARGE_INTESTINE_ADULT_CH_MKI67HIGH_CELLS	97	-0.5951	-2.1616	0	6.27458e-05	0.001	6918	tags=68%, list=20%, signal=85%
HU_FETAL_RETINA_RPC	101	-0.589714	-2.16709	0	6.62317e-05	0.001	8860	tags=61%, list=26%, signal=83%
MANNO_MIDBRAIN_NEUROTYPES_HNPROG	214	-0.539852	-2.1742	0	7.01277e-05	0.001	7476	tags=57%, list=22%, signal=72%
DESCARTES_FETAL_STOMACH_ENS_NEURONS	68	-0.636064	-2.18004	0	7.45107e-05	0.001	3549	tags=47%, list=10%, signal=52%
MANNO_MIDBRAIN_NEUROTYPES_HPROGM	284	-0.503139	-2.08351	0	9.65919e-05	0.002	8203	tags=50%, list=24%, signal=66%
MANNO_MIDBRAIN_NEUROTYPES_HNBML5	434	-0.483537	-2.0906	0	0.000100617	0.002	4720	tags=32%, list=14%, signal=36%
MANNO_MIDBRAIN_NEUROTYPES_HRN	315	-0.499841	-2.0907	0	0.000104991	0.002	6145	tags=38%, list=18%, signal=46%
ZHONG_PFC_C3_MICROGLIA	459	-0.484036	-2.10649	0	0.000109764	0.002	7068	tags=37%, list=21%, signal=46%
MANNO_MIDBRAIN_NEUROTYPES_HOPC	339	-0.488778	-2.05976	0	0.000134229	0.003	5930	tags=40%, list=17%, signal=48%
DESCARTES_FETAL_ADRENAL_SCHWANN_CELLS	118	-0.54954	-2.06384	0	0.000139392	0.003	4708	tags=42%, list=14%, signal=48%
DESCARTES_FETAL_MUSCLE_SATELLITE_CELLS	45	-0.637826	-2.03031	0	0.000160404	0.004	5273	tags=53%, list=15%, signal=63%
MANNO_MIDBRAIN_NEUROTYPES_HOMTN	368	-0.4783	-2.03226	0	0.000165935	0.004	6083	tags=37%, list=18%, signal=44%
ZHONG_PFC_C3_UNKNOWN_INP	36	-0.696326	-2.04888	0	0.000171862	0.004	7196	tags=78%, list=21%, signal=99%
MANNO_MIDBRAIN_NEUROTYPES_HDA2	487	-0.461876	-2.01828	0	0.000192622	0.005	4192	tags=31%, list=12%, signal=35%
DESCARTES_MAIN_FETAL_INHIBITORY_INTERNEURONS	28	-0.688837	-1.98667	0	0.00028623	0.008	3855	tags=43%, list=11%, signal=48%
DESCARTES_FETAL_LIVER_HEMATOPOIETIC_STEM_CELLS	27	-0.701924	-1.98784	0	0.000295174	0.008	3633	tags=52%, list=11%, signal=58%
DESCARTES_FETAL_CEREBELLUM_ASTROCYTES	125	-0.52234	-1.96137	0	0.000427678	0.012	5353	tags=43%, list=16%, signal=51%
ZHONG_PFC_C8_ORG_PROLIFERATING	60	-0.587	-1.9635	0	0.000439897	0.012	7421	tags=60%, list=22%, signal=77%
MANNO_MIDBRAIN_NEUROTYPES_HSERT	422	-0.456604	-1.966	0	0.000452835	0.012	5915	tags=36%, list=17%, signal=43%
DESCARTES_FETAL_PANCREAS_ENS_NEURONS	140	-0.518694	-1.94986	0	0.000475403	0.014	3470	tags=34%, list=10%, signal=38%
DESCARTES_FETAL_PLACENTA_SMOOTH_MUSCLE_CELLS	76	-0.554578	-1.94036	0	0.000513729	0.017	8308	tags=57%, list=24%, signal=75%
HU_FETAL_RETINA_RGC	426	-0.451996	-1.94241	0	0.000526573	0.017	6172	tags=30%, list=18%, signal=36%
DESCARTES_FETAL_HEART_ENDOCARDIAL_CELLS	30	-0.665674	-1.94297	0	0.000540075	0.017	4612	tags=47%, list=14%, signal=54%
DESCARTES_FETAL_CEREBELLUM_PURKINJE_NEURONS	52	-0.608157	-1.94333	0	0.000554287	0.017	2976	tags=29%, list=9%, signal=32%
HAY_BONE_MARROW_PRO_B	270	-0.472568	-1.93537	0	0.0005585	0.019	11211	tags=57%, list=33%, signal=85%
DESCARTES_FETAL_STOMACH_CILIATED_EPITHELIAL_CELLS	230	-0.472275	-1.92069	0	0.000627244	0.023	6622	tags=39%, list=19%, signal=48%
DESCARTES_FETAL_KIDNEY_STROMAL_CELLS	129	-0.509185	-1.93191	0	0.000628792	0.022	3562	tags=35%, list=10%, signal=39%
ZHONG_PFC_C8_UNKNOWN_NEUROD2_POS_INTERNEURON	80	-0.542053	-1.9226	0	0.0006415	0.023	6075	tags=41%, list=18%, signal=50%
MANNO_MIDBRAIN_NEUROTYPES_HRGL2B	408	-0.442371	-1.91116	0	0.000665168	0.025	6032	tags=36%, list=18%, signal=43%
MENON_FETAL_KIDNEY_0_CAP_MESENCHYME_CELLS	85	-0.530476	-1.90653	0	0.000723867	0.028	11986	tags=68%, list=35%, signal=105%
MANNO_MIDBRAIN_NEUROTYPES_HDA	473	-0.436929	-1.90397	0	0.000782955	0.031	4172	tags=29%, list=12%, signal=33%
TRAVAGLINI_LUNG_PROLIFERATING_NK_T_CELL	126	-0.503455	-1.88276	0	0.00119362	0.05	8897	tags=56%, list=26%, signal=75%
DESCARTES_FETAL_CEREBRUM_INHIBITORY_NEURONS	38	-0.609235	-1.88321	0	0.00121798	0.05	3510	tags=42%, list=10%, signal=47%
MANNO_MIDBRAIN_NEUROTYPES_HRGL2C	308	-0.446682	-1.86824	0	0.00149132	0.063	5933	tags=37%, list=17%, signal=44%
DESCARTES_FETAL_KIDNEY_MESANGIAL_CELLS	47	-0.583758	-1.85772	0.00207039	0.00168161	0.072	4154	tags=47%, list=12%, signal=53%
DURANTE_ADULT_OLFACTORY_NEUROEPITHELIUM_IMMATURE_NEURONS	134	-0.489359	-1.85478	0	0.00171697	0.075	6868	tags=34%, list=20%, signal=42%
DESCARTES_FETAL_LIVER_MESOTHELIAL_CELLS	276	-0.445153	-1.84684	0	0.00205548	0.088	5918	tags=36%, list=17%, signal=43%
DESCARTES_MAIN_FETAL_RETINAL_PROGENITORS_AND_MULLER_GLIA	48	-0.580845	-1.84006	0	0.00226671	0.099	8203	tags=54%, list=24%, signal=71%
ZHONG_PFC_MAJOR_TYPES_OPC	89	-0.518127	-1.83158	0	0.00253297	0.114	5933	tags=40%, list=17%, signal=49%
DESCARTES_MAIN_FETAL_OLIGODENDROCYTES	43	-0.587731	-1.83169	0	0.00255799	0.113	4155	tags=44%, list=12%, signal=50%
DESCARTES_FETAL_CEREBELLUM_OLIGODENDROCYTES	75	-0.523676	-1.82184	0	0.00282921	0.131	4693	tags=45%, list=14%, signal=52%
DESCARTES_MAIN_FETAL_AMACRINE_CELLS	22	-0.653538	-1.80686	0	0.00317449	0.148	7269	tags=55%, list=21%, signal=69%
DESCARTES_FETAL_STOMACH_ENS_GLIA	43	-0.565757	-1.78189	0	0.00420681	0.195	3633	tags=40%, list=11%, signal=44%
DESCARTES_MAIN_FETAL_SATELLITE_CELLS	50	-0.554398	-1.77867	0	0.00429213	0.203	4257	tags=38%, list=12%, signal=43%
DESCARTES_FETAL_KIDNEY_VASCULAR_ENDOTHELIAL_CELLS	82	-0.493178	-1.76569	0	0.00505671	0.237	3575	tags=32%, list=10%, signal=35%
DESCARTES_FETAL_HEART_LYMPHATIC_ENDOTHELIAL_CELLS	34	-0.587978	-1.76161	0.00631579	0.00521616	0.244	5515	tags=44%, list=16%, signal=53%
HU_FETAL_RETINA_AMACRINE	62	-0.516378	-1.75482	0.00420168	0.0055909	0.265	8464	tags=52%, list=25%, signal=69%
DURANTE_ADULT_OLFACTORY_NEUROEPITHELIUM_MATURE_NEURONS	173	-0.44231	-1.74548	0	0.00602119	0.29	3663	tags=22%, list=11%, signal=24%
DESCARTES_FETAL_PANCREAS_CCL19_CCL21_POSITIVE_CELLS	49	-0.550406	-1.74591	0.00209644	0.00609618	0.29	2358	tags=37%, list=7%, signal=39%
DESCARTES_FETAL_PANCREAS_ENS_GLIA	64	-0.521654	-1.74022	0	0.00626561	0.303	6427	tags=52%, list=19%, signal=63%
DESCARTES_FETAL_PLACENTA_STROMAL_CELLS	63	-0.519666	-1.73771	0	0.00638198	0.313	3457	tags=41%, list=10%, signal=46%
DESCARTES_FETAL_MUSCLE_SCHWANN_CELLS	105	-0.47473	-1.73547	0	0.00639514	0.316	4222	tags=31%, list=12%, signal=36%
DESCARTES_FETAL_KIDNEY_METANEPHRIC_CELLS	121	-0.455197	-1.72382	0	0.00721798	0.355	4188	tags=37%, list=12%, signal=42%
DESCARTES_MAIN_FETAL_URETERIC_BUD_CELLS	29	-0.604393	-1.72154	0.00213675	0.00734404	0.365	2815	tags=41%, list=8%, signal=45%
DESCARTES_FETAL_INTESTINE_STROMAL_CELLS	34	-0.570432	-1.71523	0.00632911	0.00758153	0.385	3338	tags=38%, list=10%, signal=42%
GAO_ESOPHAGUS_25W_C1_CILIATED_EPITHELIAL_CELLS	389	-0.39919	-1.71573	0	0.00763419	0.384	7409	tags=36%, list=22%, signal=45%
DESCARTES_FETAL_CEREBRUM_EXCITATORY_NEURONS	15	-0.701466	-1.70749	0.0105263	0.00799463	0.408	703	tags=33%, list=2%, signal=34%
HAY_BONE_MARROW_CD34_POS_MULTILIN	16	-0.678683	-1.70311	0.0119284	0.00828135	0.428	5748	tags=44%, list=17%, signal=53%
GAO_LARGE_INTESTINE_24W_C2_MKI67POS_PROGENITOR	106	-0.460354	-1.70037	0	0.00832277	0.438	7028	tags=46%, list=21%, signal=58%
FAN_EMBRYONIC_CTX_EX_4_EXCITATORY_NEURON	149	-0.444222	-1.70044	0	0.00843228	0.438	4636	tags=30%, list=14%, signal=35%
FAN_EMBRYONIC_CTX_ASTROCYTE_1	75	-0.481016	-1.69077	0	0.00912409	0.473	4166	tags=33%, list=12%, signal=38%
DESCARTES_MAIN_FETAL_SLC24A4_PEX5L_POSITIVE_CELLS	17	-0.647272	-1.68035	0.0106157	0.00995258	0.507	4177	tags=35%, list=12%, signal=40%
ZHONG_PFC_C7_ORG_UNDERGOING_NEURONAL_DIFFERENTIATION	60	-0.505237	-1.67367	0	0.0106125	0.532	7309	tags=38%, list=21%, signal=49%
DESCARTES_FETAL_LIVER_VASCULAR_ENDOTHELIAL_CELLS	119	-0.44876	-1.66866	0.00212766	0.0110806	0.546	3393	tags=27%, list=10%, signal=30%
FAN_EMBRYONIC_CTX_NSC_1	17	-0.660093	-1.66035	0.0123967	0.0118216	0.572	7340	tags=53%, list=22%, signal=67%
DESCARTES_MAIN_FETAL_SKELETAL_MUSCLE_CELLS	149	-0.426444	-1.65931	0	0.0118337	0.575	5452	tags=31%, list=16%, signal=37%
TRAVAGLINI_LUNG_NEUROENDOCRINE_CELL	126	-0.438728	-1.65805	0	0.0119294	0.583	4113	tags=31%, list=12%, signal=35%
DESCARTES_FETAL_EYE_ASTROCYTES	30	-0.567396	-1.65452	0.0205339	0.0120455	0.593	3681	tags=43%, list=11%, signal=49%
ZHONG_PFC_C1_NEUROD1_POS_EXCITATORY_NEURON	25	-0.585619	-1.65075	0.0167364	0.0123162	0.608	2233	tags=28%, list=7%, signal=30%
DESCARTES_FETAL_THYMUS_THYMIC_EPITHELIAL_CELLS	215	-0.411786	-1.64619	0	0.0123701	0.626	4125	tags=26%, list=12%, signal=29%
DESCARTES_FETAL_MUSCLE_VASCULAR_ENDOTHELIAL_CELLS	61	-0.49012	-1.64787	0	0.0123987	0.618	3806	tags=31%, list=11%, signal=35%
DESCARTES_MAIN_FETAL_HEMATOPOIETIC_STEM_CELLS	48	-0.512418	-1.64877	0.00798403	0.0124483	0.615	3972	tags=33%, list=12%, signal=38%
ZHONG_PFC_C3_ASTROCYTE	361	-0.385661	-1.64391	0	0.0125021	0.633	4292	tags=22%, list=13%, signal=25%
ZHONG_PFC_C1_MICROGLIA	242	-0.400427	-1.64629	0	0.0125091	0.626	11001	tags=50%, list=32%, signal=74%
DESCARTES_MAIN_FETAL_CILIATED_EPITHELIAL_CELLS	483	-0.375724	-1.63912	0	0.0129252	0.654	7603	tags=36%, list=22%, signal=45%
DESCARTES_FETAL_HEART_SMOOTH_MUSCLE_CELLS	38	-0.524929	-1.63515	0.00808081	0.0133528	0.67	3766	tags=32%, list=11%, signal=35%
HU_FETAL_RETINA_MULLER	41	-0.532292	-1.63313	0.00642398	0.0134948	0.677	2736	tags=29%, list=8%, signal=32%
DESCARTES_FETAL_PANCREAS_VASCULAR_ENDOTHELIAL_CELLS	59	-0.486012	-1.62527	0.00414079	0.0142774	0.699	3947	tags=32%, list=12%, signal=36%
ZHONG_PFC_C9_ORG_OTHER	77	-0.464268	-1.62059	0.0045977	0.0148587	0.718	3505	tags=27%, list=10%, signal=30%
DESCARTES_FETAL_LUNG_CILIATED_EPITHELIAL_CELLS	376	-0.378881	-1.60509	0	0.0167097	0.764	6966	tags=39%, list=20%, signal=49%
DESCARTES_FETAL_CEREBRUM_ASTROCYTES	149	-0.413209	-1.60541	0	0.0168701	0.764	5908	tags=39%, list=17%, signal=47%
FAN_EMBRYONIC_CTX_EX_2_EXCITATORY_NEURON	15	-0.635858	-1.60068	0.0240481	0.0173701	0.774	2227	tags=40%, list=7%, signal=43%
DESCARTES_MAIN_FETAL_THYMOCYTES	79	-0.456036	-1.59861	0.00652174	0.0175238	0.778	6806	tags=39%, list=20%, signal=49%
FAN_EMBRYONIC_CTX_BIG_GROUPS_EXCITATORY_NEURON	45	-0.496424	-1.59134	0.00645161	0.018657	0.796	6039	tags=42%, list=18%, signal=51%
HU_FETAL_RETINA_BIPOLAR	83	-0.451359	-1.57696	0.00811359	0.0214887	0.844	5337	tags=28%, list=16%, signal=33%
DESCARTES_MAIN_FETAL_METANEPHRIC_CELLS	27	-0.553529	-1.56149	0.0253165	0.0245847	0.872	8067	tags=52%, list=24%, signal=68%
HU_FETAL_RETINA_HORIZONTAL	36	-0.509644	-1.55174	0.0189076	0.0267878	0.9	5794	tags=42%, list=17%, signal=50%
DESCARTES_FETAL_CEREBELLUM_UNIPOLAR_BRUSH_CELLS	21	-0.571763	-1.55034	0.0184426	0.0268883	0.903	2664	tags=33%, list=8%, signal=36%
DESCARTES_FETAL_CEREBELLUM_INHIBITORY_INTERNEURONS	26	-0.555554	-1.54075	0.0306346	0.0290778	0.928	5926	tags=50%, list=17%, signal=60%
ZHONG_PFC_MAJOR_TYPES_INTERNEURON	18	-0.597284	-1.53686	0.0323974	0.0299037	0.934	5645	tags=56%, list=17%, signal=67%
DESCARTES_FETAL_HEART_VISCERAL_NEURONS	79	-0.436635	-1.52653	0.00689655	0.0323339	0.954	2960	tags=33%, list=9%, signal=36%
GAO_SMALL_INTESTINE_24W_C9_ENTEROENDOCRINE_CELL	50	-0.480126	-1.52725	0.0209644	0.0324325	0.954	5447	tags=36%, list=16%, signal=43%
DESCARTES_FETAL_INTESTINE_LYMPHATIC_ENDOTHELIAL_CELLS	28	-0.530147	-1.51635	0.0357942	0.0348553	0.965	4725	tags=39%, list=14%, signal=46%
MURARO_PANCREAS_DELTA_CELL	235	-0.373663	-1.51649	0	0.0351519	0.965	4113	tags=21%, list=12%, signal=24%
BUSSLINGER_ESOPHAGEAL_EARLY_SUPRABASAL_CELLS	75	-0.433687	-1.51322	0.0105708	0.0355084	0.967	12254	tags=73%, list=36%, signal=114%
DESCARTES_FETAL_CEREBRUM_LIMBIC_SYSTEM_NEURONS	24	-0.541847	-1.50777	0.0318091	0.0365314	0.971	2126	tags=29%, list=6%, signal=31%
DESCARTES_MAIN_FETAL_ISLET_ENDOCRINE_CELLS	52	-0.464345	-1.50846	0.00845666	0.0366135	0.971	5998	tags=37%, list=18%, signal=44%
DESCARTES_MAIN_FETAL_MESOTHELIAL_CELLS	27	-0.542567	-1.50903	0.0208768	0.0367207	0.97	3319	tags=30%, list=10%, signal=33%
ZHONG_PFC_C4_UNKNOWN_INP	84	-0.426476	-1.50298	0.0130152	0.0377419	0.978	3264	tags=15%, list=10%, signal=17%
DESCARTES_FETAL_HEART_VASCULAR_ENDOTHELIAL_CELLS	19	-0.58473	-1.4965	0.0417537	0.0395378	0.982	3025	tags=26%, list=9%, signal=29%
LAKE_ADULT_KIDNEY_C25_ENDOTHELIAL_CELLS_UNASSIGNED	37	-0.48508	-1.49458	0.0351648	0.0398821	0.983	4935	tags=27%, list=14%, signal=32%
DESCARTES_FETAL_EYE_GANGLION_CELLS	35	-0.495658	-1.49111	0.030303	0.0404546	0.984	3835	tags=37%, list=11%, signal=42%
GAO_LARGE_INTESTINE_ADULT_CA_ENTEROENDOCRINE_CELLS	280	-0.358234	-1.48989	0	0.0405371	0.984	6065	tags=37%, list=18%, signal=44%
DURANTE_ADULT_OLFACTORY_NEUROEPITHELIUM_GLOBOSE_BASAL_CELLS	32	-0.507778	-1.49175	0.0460251	0.0405398	0.983	4021	tags=25%, list=12%, signal=28%
DESCARTES_FETAL_HEART_ELF3_AGBL2_POSITIVE_CELLS	36	-0.491609	-1.48299	0.0288889	0.0425323	0.986	3357	tags=36%, list=10%, signal=40%
HU_FETAL_RETINA_PHOTORECEPTOR	66	-0.430118	-1.47117	0.0178571	0.0468275	0.992	5337	tags=29%, list=16%, signal=34%
DESCARTES_FETAL_PLACENTA_VASCULAR_ENDOTHELIAL_CELLS	91	-0.40593	-1.46534	0.0127119	0.0486852	0.992	7550	tags=47%, list=22%, signal=61%
DESCARTES_MAIN_FETAL_VISCERAL_NEURONS	58	-0.428246	-1.46409	0.0266393	0.0488387	0.992	2655	tags=22%, list=8%, signal=24%
DESCARTES_FETAL_PANCREAS_ISLET_ENDOCRINE_CELLS	125	-0.386809	-1.46129	0.0133929	0.0494802	0.992	4446	tags=31%, list=13%, signal=36%

## Sheet: Table 5
Gene Set Name	SIZE	ES	NES	NOM p-val	FDR q-val	FWER p-val	RANK AT MAX	LEADING EDGE
DESCARTES_FETAL_LUNG_VISCERAL_NEURONS	192	-0.759526	-2.52186	0	0	0	3972	tags=61%, list=12%, signal=69%
DESCARTES_FETAL_INTESTINE_ENS_NEURONS	142	-0.755036	-2.44778	0	0	0	4734	tags=63%, list=14%, signal=73%
MANNO_MIDBRAIN_NEUROTYPES_HNBM	275	-0.710064	-2.43842	0	0	0	4613	tags=48%, list=14%, signal=55%
DESCARTES_FETAL_HEART_SATB2_LRRC7_POSITIVE_CELLS	94	-0.754347	-2.32791	0	0	0	6288	tags=73%, list=18%, signal=90%
MANNO_MIDBRAIN_NEUROTYPES_HRN	315	-0.660745	-2.27611	0	0	0	5100	tags=45%, list=15%, signal=53%
DESCARTES_FETAL_STOMACH_ENS_NEURONS	68	-0.761747	-2.27394	0	0	0	4684	tags=63%, list=14%, signal=73%
DESCARTES_FETAL_PANCREAS_ENS_NEURONS	140	-0.699634	-2.26137	0	0	0	5656	tags=56%, list=17%, signal=67%
MANNO_MIDBRAIN_NEUROTYPES_HNBML5	434	-0.646258	-2.2471	0	0	0	6091	tags=47%, list=18%, signal=56%
MANNO_MIDBRAIN_NEUROTYPES_HNBML1	304	-0.654286	-2.2412	0	0	0	4572	tags=41%, list=13%, signal=47%
MANNO_MIDBRAIN_NEUROTYPES_HOMTN	368	-0.645796	-2.22719	0	0	0	5839	tags=46%, list=17%, signal=55%
DESCARTES_FETAL_ADRENAL_SYMPATHOBLASTS	95	-0.695511	-2.18155	0	0	0	3362	tags=46%, list=10%, signal=51%
MANNO_MIDBRAIN_NEUROTYPES_HSERT	422	-0.613215	-2.13773	0	0	0	5686	tags=45%, list=17%, signal=54%
ZHONG_PFC_C3_MICROGLIA	459	-0.612972	-2.12647	0	0	0	6120	tags=39%, list=18%, signal=46%
HU_FETAL_RETINA_AMACRINE	62	-0.724154	-2.11463	0	0	0	6091	tags=61%, list=18%, signal=75%
MANNO_MIDBRAIN_NEUROTYPES_HDA2	487	-0.601085	-2.10407	0	0	0	6091	tags=46%, list=18%, signal=55%
DESCARTES_FETAL_STOMACH_CILIATED_EPITHELIAL_CELLS	230	-0.622309	-2.10035	0	0	0	5616	tags=52%, list=16%, signal=62%
MANNO_MIDBRAIN_NEUROTYPES_HDA	473	-0.588347	-2.05705	0	0	0	5764	tags=44%, list=17%, signal=52%
HU_FETAL_RETINA_RGC	426	-0.588344	-2.05586	0	0	0	5339	tags=33%, list=16%, signal=38%
DESCARTES_FETAL_INTESTINE_ENS_GLIA	50	-0.71463	-2.02598	0	0	0	5087	tags=62%, list=15%, signal=73%
DURANTE_ADULT_OLFACTORY_NEUROEPITHELIUM_IMMATURE_NEURONS	134	-0.62444	-2.02335	0	0	0	6247	tags=45%, list=18%, signal=55%
DESCARTES_FETAL_ADRENAL_CHROMAFFIN_CELLS	88	-0.657768	-2.01442	0	0	0	5772	tags=58%, list=17%, signal=70%
ZHONG_PFC_C3_ASTROCYTE	361	-0.571773	-1.98157	0	0	0	6753	tags=38%, list=20%, signal=46%
DESCARTES_MAIN_FETAL_UNIPOLAR_BRUSH_CELLS	25	-0.777065	-1.97914	0	0	0	3013	tags=44%, list=9%, signal=48%
MANNO_MIDBRAIN_NEUROTYPES_HOPC	339	-0.57223	-1.97048	0	0	0	5501	tags=39%, list=16%, signal=46%
DESCARTES_MAIN_FETAL_ASTROCYTES	38	-0.732476	-1.97014	0	0	0	4566	tags=61%, list=13%, signal=70%
DESCARTES_FETAL_ADRENAL_SCHWANN_CELLS	118	-0.62023	-1.96977	0	0	0	5087	tags=49%, list=15%, signal=58%
ZHONG_PFC_C8_UNKNOWN_NEUROD2_POS_INTERNEURON	80	-0.646721	-1.96069	0	0	0	6895	tags=48%, list=20%, signal=59%
FAN_EMBRYONIC_CTX_BIG_GROUPS_EXCITATORY_NEURON	45	-0.71017	-1.95659	0	0	0	6288	tags=60%, list=18%, signal=73%
DESCARTES_MAIN_FETAL_INHIBITORY_INTERNEURONS	28	-0.746372	-1.94013	0	0	0	4834	tags=54%, list=14%, signal=62%
TRAVAGLINI_LUNG_NEUROENDOCRINE_CELL	126	-0.612533	-1.93954	0	0	0	6091	tags=50%, list=18%, signal=61%
MANNO_MIDBRAIN_NEUROTYPES_HNPROG	214	-0.583689	-1.93843	0	0	0	9884	tags=61%, list=29%, signal=86%
DESCARTES_FETAL_HEART_VISCERAL_NEURONS	79	-0.637979	-1.93842	0	0	0	3494	tags=51%, list=10%, signal=56%
ZHONG_PFC_C1_NEUROD1_POS_EXCITATORY_NEURON	25	-0.752226	-1.92652	0	3.82868e-05	0.002	2929	tags=44%, list=9%, signal=48%
DESCARTES_MAIN_FETAL_METANEPHRIC_CELLS	27	-0.756171	-1.92663	0	3.9447e-05	0.002	3309	tags=52%, list=10%, signal=57%
DURANTE_ADULT_OLFACTORY_NEUROEPITHELIUM_GLOBOSE_BASAL_CELLS	32	-0.734333	-1.90731	0	5.12553e-05	0.003	3759	tags=41%, list=11%, signal=46%
HU_FETAL_RETINA_HORIZONTAL	36	-0.710807	-1.91125	0	5.26406e-05	0.003	6453	tags=58%, list=19%, signal=72%
HU_FETAL_RETINA_BIPOLAR	83	-0.629712	-1.91229	0	5.41028e-05	0.003	6398	tags=54%, list=19%, signal=67%
DESCARTES_MAIN_FETAL_OLIGODENDROCYTES	43	-0.69813	-1.92241	0	5.56486e-05	0.003	2504	tags=40%, list=7%, signal=43%
MANNO_MIDBRAIN_NEUROTYPES_HRGL1	336	-0.553399	-1.90373	0	6.60784e-05	0.004	7067	tags=43%, list=21%, signal=54%
DESCARTES_MAIN_FETAL_CILIATED_EPITHELIAL_CELLS	483	-0.541444	-1.89172	0	0.000111343	0.007	7082	tags=44%, list=21%, signal=54%
DESCARTES_MAIN_FETAL_ISLET_ENDOCRINE_CELLS	52	-0.659981	-1.87699	0	0.000113126	0.008	3037	tags=37%, list=9%, signal=40%
DESCARTES_FETAL_PANCREAS_ENS_GLIA	64	-0.644498	-1.89243	0	0.000114126	0.007	5233	tags=56%, list=15%, signal=66%
DESCARTES_FETAL_MUSCLE_SCHWANN_CELLS	105	-0.596737	-1.87772	0	0.00011564	0.008	2952	tags=34%, list=9%, signal=37%
DESCARTES_MAIN_FETAL_AMACRINE_CELLS	22	-0.777783	-1.87915	0	0.000118268	0.008	4887	tags=59%, list=14%, signal=69%
DESCARTES_FETAL_MUSCLE_SATELLITE_CELLS	45	-0.66416	-1.88289	0	0.000121018	0.008	4600	tags=49%, list=14%, signal=56%
DURANTE_ADULT_OLFACTORY_NEUROEPITHELIUM_MATURE_NEURONS	173	-0.574402	-1.88333	0	0.000123899	0.008	5297	tags=36%, list=16%, signal=43%
MANNO_MIDBRAIN_NEUROTYPES_HRGL2B	408	-0.540688	-1.86802	0	0.000138117	0.01	5794	tags=36%, list=17%, signal=43%
DESCARTES_FETAL_LUNG_CILIATED_EPITHELIAL_CELLS	376	-0.535434	-1.86055	0	0.000142921	0.011	5819	tags=46%, list=17%, signal=55%
DESCARTES_FETAL_STOMACH_ENS_GLIA	43	-0.669726	-1.86429	0	0.000145838	0.011	5087	tags=56%, list=15%, signal=66%
DESCARTES_MAIN_FETAL_RETINAL_PROGENITORS_AND_MULLER_GLIA	48	-0.661838	-1.86649	0	0.000148876	0.011	4811	tags=44%, list=14%, signal=51%
GAO_LARGE_INTESTINE_ADULT_CA_ENTEROENDOCRINE_CELLS	280	-0.538951	-1.84432	0	0.000173884	0.015	5839	tags=43%, list=17%, signal=51%
MANNO_MIDBRAIN_NEUROTYPES_HPROGBP	276	-0.544404	-1.84963	0	0.000177046	0.015	11149	tags=62%, list=33%, signal=92%
DESCARTES_MAIN_FETAL_VISCERAL_NEURONS	58	-0.642733	-1.85653	0	0.00017817	0.014	4830	tags=36%, list=14%, signal=42%
FAN_EMBRYONIC_CTX_EX_4_EXCITATORY_NEURON	149	-0.568481	-1.84981	0	0.000180324	0.015	6753	tags=46%, list=20%, signal=57%
DESCARTES_FETAL_KIDNEY_MESANGIAL_CELLS	47	-0.658681	-1.85179	0.00128866	0.000183727	0.015	5101	tags=49%, list=15%, signal=57%
DESCARTES_FETAL_CEREBRUM_SKOR2_NPSR1_POSITIVE_CELLS	54	-0.646135	-1.85407	0	0.00018726	0.015	4689	tags=52%, list=14%, signal=60%
ZHONG_PFC_MAJOR_TYPES_OPC	89	-0.600293	-1.84054	0	0.000193846	0.017	6727	tags=47%, list=20%, signal=59%
MANNO_MIDBRAIN_NEUROTYPES_HPROGFPL	296	-0.532984	-1.82155	0	0.000303871	0.028	10684	tags=57%, list=31%, signal=83%
MANNO_MIDBRAIN_NEUROTYPES_HRGL2C	308	-0.536879	-1.82323	0	0.000309022	0.028	5824	tags=37%, list=17%, signal=44%
DESCARTES_FETAL_PLACENTA_SMOOTH_MUSCLE_CELLS	76	-0.610727	-1.82411	0	0.00031435	0.028	4022	tags=39%, list=12%, signal=45%
GAO_ESOPHAGUS_25W_C1_CILIATED_EPITHELIAL_CELLS	389	-0.5213	-1.81071	0	0.000405935	0.037	6174	tags=37%, list=18%, signal=45%
DESCARTES_FETAL_LIVER_STELLATE_CELLS	128	-0.564408	-1.80556	0	0.000434516	0.04	6878	tags=50%, list=20%, signal=62%
DESCARTES_FETAL_CEREBELLUM_ASTROCYTES	125	-0.562506	-1.80561	0	0.000441524	0.04	6472	tags=53%, list=19%, signal=65%
FAN_EMBRYONIC_CTX_ASTROCYTE_1	75	-0.599531	-1.80271	0	0.000447743	0.042	4857	tags=39%, list=14%, signal=45%
DESCARTES_FETAL_LIVER_MESOTHELIAL_CELLS	276	-0.527617	-1.79375	0	0.000532257	0.048	5670	tags=37%, list=17%, signal=44%
ZHONG_PFC_C4_UNKNOWN_INP	84	-0.580868	-1.78719	0	0.000672355	0.063	3053	tags=15%, list=9%, signal=17%
DESCARTES_FETAL_MUSCLE_STROMAL_CELLS	76	-0.586079	-1.78341	0	0.000749201	0.072	5948	tags=47%, list=17%, signal=57%
ZHONG_PFC_C5_BCL11B_CALB2_POS_INP	21	-0.729533	-1.77988	0	0.000776764	0.075	4276	tags=38%, list=13%, signal=44%
HU_FETAL_RETINA_RPC	101	-0.566508	-1.7772	0	0.000794005	0.078	11149	tags=65%, list=33%, signal=97%
DESCARTES_FETAL_CEREBELLUM_GRANULE_NEURONS	31	-0.67106	-1.77361	0	0.000847176	0.085	3622	tags=42%, list=11%, signal=47%
DESCARTES_FETAL_CEREBRUM_ASTROCYTES	149	-0.541562	-1.77007	0	0.000895581	0.092	6472	tags=50%, list=19%, signal=61%
FAN_EMBRYONIC_CTX_EX_2_EXCITATORY_NEURON	15	-0.784843	-1.77163	0.00149254	0.000899182	0.091	4183	tags=53%, list=12%, signal=61%
DESCARTES_FETAL_EYE_GANGLION_CELLS	35	-0.669034	-1.76534	0.00135501	0.000915499	0.097	2354	tags=46%, list=7%, signal=49%
HU_FETAL_RETINA_PHOTORECEPTOR	66	-0.59736	-1.76648	0	0.000919481	0.096	6247	tags=48%, list=18%, signal=59%
ZHONG_PFC_MAJOR_TYPES_NPCS	131	-0.547495	-1.76306	0	0.000925588	0.1	11692	tags=70%, list=34%, signal=107%
DESCARTES_FETAL_HEART_LYMPHATIC_ENDOTHELIAL_CELLS	34	-0.666501	-1.7616	0	0.000930267	0.102	1366	tags=29%, list=4%, signal=31%
DESCARTES_FETAL_PLACENTA_STROMAL_CELLS	63	-0.607636	-1.76336	0	0.000937929	0.1	3131	tags=40%, list=9%, signal=44%
DESCARTES_FETAL_CEREBRUM_INHIBITORY_NEURONS	38	-0.650023	-1.75553	0	0.00100207	0.112	2276	tags=37%, list=7%, signal=39%
DESCARTES_FETAL_CEREBELLUM_OLIGODENDROCYTES	75	-0.57812	-1.75213	0	0.00102227	0.115	5496	tags=40%, list=16%, signal=48%
DESCARTES_FETAL_KIDNEY_STROMAL_CELLS	129	-0.542308	-1.74607	0	0.00110091	0.127	5835	tags=48%, list=17%, signal=58%
DESCARTES_MAIN_FETAL_PDE11A_FAM19A2_POSITIVE_CELLS	52	-0.610926	-1.74642	0.00130719	0.00111467	0.127	5871	tags=46%, list=17%, signal=56%
ZHONG_PFC_C3_UNKNOWN_INP	36	-0.647031	-1.74182	0.00136054	0.00118304	0.137	9618	tags=75%, list=28%, signal=104%
DESCARTES_FETAL_CEREBELLUM_INHIBITORY_INTERNEURONS	26	-0.675128	-1.73895	0.00141243	0.00120101	0.142	6453	tags=58%, list=19%, signal=71%
FAN_EMBRYONIC_CTX_MICROGLIA_1	143	-0.530686	-1.73962	0	0.00120769	0.141	13285	tags=80%, list=39%, signal=131%
MANNO_MIDBRAIN_NEUROTYPES_HPROGM	284	-0.511601	-1.73521	0	0.00127946	0.152	10670	tags=55%, list=31%, signal=79%
DESCARTES_FETAL_LIVER_HEMATOPOIETIC_STEM_CELLS	27	-0.678018	-1.7296	0	0.00139219	0.169	4849	tags=48%, list=14%, signal=56%
DESCARTES_MAIN_FETAL_GANGLION_CELLS	19	-0.724595	-1.72991	0.0015083	0.00140052	0.168	2354	tags=53%, list=7%, signal=57%
DESCARTES_FETAL_SPLEEN_STROMAL_CELLS	38	-0.636241	-1.72077	0.00134228	0.00158791	0.193	6247	tags=58%, list=18%, signal=71%
DESCARTES_FETAL_KIDNEY_METANEPHRIC_CELLS	121	-0.537714	-1.72141	0	0.00159846	0.192	6685	tags=54%, list=20%, signal=67%
ZHONG_PFC_C2_THY1_POS_OPC	27	-0.657602	-1.69856	0.00136799	0.00229135	0.277	2832	tags=37%, list=8%, signal=40%
DESCARTES_FETAL_EYE_ASTROCYTES	30	-0.650315	-1.67605	0.00423131	0.00326822	0.366	1752	tags=43%, list=5%, signal=46%
MURARO_PANCREAS_PANCREATIC_POLYPEPTIDE_CELL	145	-0.506642	-1.672	0	0.00346008	0.384	5696	tags=35%, list=17%, signal=42%
ZHONG_PFC_C7_ORG_UNDERGOING_NEURONAL_DIFFERENTIATION	60	-0.575893	-1.66426	0.00126582	0.0038503	0.425	2981	tags=27%, list=9%, signal=29%
DESCARTES_FETAL_EYE_LENS_FIBRE_CELLS	64	-0.562616	-1.6643	0.00248447	0.0038917	0.425	5053	tags=41%, list=15%, signal=48%
DESCARTES_MAIN_FETAL_SYMPATHOBLASTS	45	-0.597517	-1.66144	0	0.00401467	0.445	3604	tags=38%, list=11%, signal=42%
ZHONG_PFC_C1_OPC	220	-0.49316	-1.65557	0	0.00431981	0.472	12688	tags=70%, list=37%, signal=112%
ZHONG_PFC_MAJOR_TYPES_INTERNEURON	18	-0.710275	-1.65164	0.00146843	0.00459034	0.501	5854	tags=56%, list=17%, signal=67%
DESCARTES_MAIN_FETAL_SKELETAL_MUSCLE_CELLS	149	-0.506698	-1.64561	0	0.00502216	0.538	6356	tags=38%, list=19%, signal=46%
FAN_EMBRYONIC_CTX_NSC_2	221	-0.488539	-1.63831	0	0.00545159	0.57	12079	tags=63%, list=35%, signal=98%
DESCARTES_FETAL_CEREBELLUM_PURKINJE_NEURONS	52	-0.575731	-1.63045	0.00770218	0.00606785	0.619	6356	tags=46%, list=19%, signal=57%
DESCARTES_MAIN_FETAL_SATELLITE_CELLS	50	-0.575394	-1.62467	0.00388098	0.00654351	0.651	5245	tags=36%, list=15%, signal=42%
ZHONG_PFC_C6_DLX5_GAD1_GAD2_POS_INTERNEURON	15	-0.719873	-1.61775	0.00601504	0.0071239	0.683	7593	tags=67%, list=22%, signal=86%
DESCARTES_MAIN_FETAL_ENS_NEURONS	31	-0.618095	-1.61568	0.0111111	0.00726984	0.692	6528	tags=52%, list=19%, signal=64%
MENON_FETAL_KIDNEY_0_CAP_MESENCHYME_CELLS	85	-0.519159	-1.60961	0	0.00780075	0.72	13418	tags=65%, list=39%, signal=106%
MANNO_MIDBRAIN_NEUROTYPES_HPROGFPM	323	-0.473923	-1.60629	0	0.00802499	0.73	10684	tags=52%, list=31%, signal=75%
HU_FETAL_RETINA_MULLER	41	-0.571578	-1.58503	0.00922266	0.0102055	0.822	4209	tags=34%, list=12%, signal=39%
ZHONG_PFC_C9_ORG_OTHER	77	-0.524197	-1.5788	0.00721154	0.0109378	0.846	5310	tags=31%, list=16%, signal=37%
DESCARTES_FETAL_CEREBRUM_OLIGODENDROCYTES	55	-0.543899	-1.57062	0.00249066	0.0119761	0.874	3288	tags=29%, list=10%, signal=32%
DESCARTES_MAIN_FETAL_RETINAL_PIGMENT_CELLS	134	-0.480889	-1.56549	0.00116009	0.0126314	0.889	5625	tags=30%, list=17%, signal=36%
DESCARTES_MAIN_FETAL_CHROMAFFIN_CELLS	18	-0.659532	-1.55306	0.0165913	0.014949	0.926	4309	tags=44%, list=13%, signal=51%
DESCARTES_MAIN_FETAL_HORIZONTAL_CELLS	32	-0.575702	-1.54713	0.013587	0.0158662	0.941	6454	tags=44%, list=19%, signal=54%
DESCARTES_FETAL_EYE_HORIZONTAL_CELLS	17	-0.664609	-1.53452	0.0265487	0.0184771	0.965	3031	tags=41%, list=9%, signal=45%
DESCARTES_FETAL_EYE_PDE11A_FAM19A2_POSITIVE_CELLS	21	-0.631954	-1.52952	0.03207	0.0194077	0.97	3677	tags=38%, list=11%, signal=43%
FAN_EMBRYONIC_CTX_OPC	53	-0.538088	-1.52702	0.0140485	0.0197918	0.973	2980	tags=30%, list=9%, signal=33%
HAY_BONE_MARROW_CD34_POS_HSC	110	-0.488756	-1.52524	0.00472813	0.0199757	0.973	5653	tags=33%, list=17%, signal=39%
DESCARTES_FETAL_INTESTINE_MESOTHELIAL_CELLS	73	-0.506294	-1.51514	0.00365854	0.0224576	0.981	4021	tags=34%, list=12%, signal=39%
MENON_FETAL_KIDNEY_2_NEPHRON_PROGENITOR_CELLS	41	-0.54679	-1.50671	0.021025	0.024724	0.99	9428	tags=39%, list=28%, signal=54%
DESCARTES_FETAL_LUNG_LYMPHATIC_ENDOTHELIAL_CELLS	54	-0.519429	-1.50588	0.0124688	0.02473	0.99	5631	tags=41%, list=17%, signal=49%
DESCARTES_FETAL_CEREBELLUM_UNIPOLAR_BRUSH_CELLS	21	-0.629713	-1.50456	0.0276968	0.0248608	0.991	5318	tags=38%, list=16%, signal=45%
FAN_EMBRYONIC_CTX_BIG_GROUPS_CAJAL_RETZIUS	459	-0.428585	-1.49661	0	0.0268733	0.994	3727	tags=19%, list=11%, signal=21%
GAO_LARGE_INTESTINE_ADULT_CG_GOBLET_CELL_SUBTYPE_2	46	-0.535411	-1.49497	0.015444	0.0269071	0.994	6568	tags=39%, list=19%, signal=48%
DESCARTES_MAIN_FETAL_SATB2_LRRC7_POSITIVE_CELLS	100	-0.482567	-1.49711	0.0035461	0.0269122	0.993	7607	tags=41%, list=22%, signal=53%
DESCARTES_FETAL_SPLEEN_MESOTHELIAL_CELLS	185	-0.454119	-1.4956	0.00107643	0.0269408	0.994	6737	tags=37%, list=20%, signal=46%
DESCARTES_FETAL_HEART_SCHWANN_CELLS	52	-0.524152	-1.48732	0.0189633	0.0290017	0.995	5087	tags=42%, list=15%, signal=50%
HAY_BONE_MARROW_CD34_POS_MULTILIN	16	-0.638761	-1.48133	0.0398162	0.0308359	0.996	3923	tags=31%, list=12%, signal=35%
DESCARTES_FETAL_EYE_STROMAL_CELLS	87	-0.480326	-1.47958	0.00826446	0.0312283	0.996	5550	tags=39%, list=16%, signal=47%
FAN_EMBRYONIC_CTX_BIG_GROUPS_GLIAL	128	-0.466349	-1.4783	0.00458716	0.0314608	0.996	5926	tags=27%, list=17%, signal=32%
ZHONG_PFC_C2_UNKNOWN_NPC	74	-0.491761	-1.47537	0.0123762	0.032293	0.997	11907	tags=69%, list=35%, signal=106%
DESCARTES_FETAL_INTESTINE_STROMAL_CELLS	34	-0.563943	-1.47464	0.0233838	0.0323015	0.997	4761	tags=44%, list=14%, signal=51%
MURARO_PANCREAS_DELTA_CELL	235	-0.432492	-1.47	0.0031679	0.0336651	0.998	6737	tags=33%, list=20%, signal=41%
DESCARTES_FETAL_PANCREAS_ISLET_ENDOCRINE_CELLS	125	-0.459685	-1.46394	0.00462963	0.0355209	0.998	3470	tags=31%, list=10%, signal=35%
BUSSLINGER_DUODENAL_I_CELLS	16	-0.631575	-1.46073	0.0395137	0.0363075	0.999	3465	tags=31%, list=10%, signal=35%
FAN_EMBRYONIC_CTX_ASTROCYTE_2	142	-0.45561	-1.46075	0.00556174	0.0365728	0.999	5835	tags=33%, list=17%, signal=40%
DESCARTES_FETAL_THYMUS_THYMIC_EPITHELIAL_CELLS	215	-0.432794	-1.44977	0.00105485	0.0406423	1	6000	tags=30%, list=18%, signal=36%
DESCARTES_MAIN_FETAL_SLC24A4_PEX5L_POSITIVE_CELLS	17	-0.631491	-1.43963	0.0607407	0.0449861	1	7244	tags=59%, list=21%, signal=75%
DURANTE_ADULT_OLFACTORY_NEUROEPITHELIUM_OLFACTORY_ENSHEATHING_GLIA	111	-0.458906	-1.4386	0.0148912	0.0451317	1	4867	tags=27%, list=14%, signal=31%
DESCARTES_MAIN_FETAL_PHOTORECEPTOR_CELLS	71	-0.479381	-1.43426	0.031211	0.0467798	1	6578	tags=39%, list=19%, signal=49%
HAY_BONE_MARROW_PRO_B	270	-0.419678	-1.4319	0.00105932	0.0476158	1	13339	tags=61%, list=39%, signal=100%
BUSSLINGER_GASTRIC_D_CELLS	23	-0.574217	-1.42917	0.0620491	0.0487087	1	5094	tags=43%, list=15%, signal=51%

## Sheet: Table 6
Identifier	iHEC_1	iHEC_2	iHEC_3	MTG ORG_1	MTG ORG_2	MTG ORG_3	RWV ORG_1	RWV ORG_2	RWV ORG_3	RWV ORG_4	iHEP_1	iHEP_2	iHEP_3
APOB	-0.676401	0	3.33181	1.41044	-1.3042	2.99603	5.43196	4.79101	5.77924	5.77679	-0.44503	-0.168681	0.386325
APOE	0	-0.16041	1.54864	0.535532	0.00569534	0.953967	2.08011	1.61839	2.25625	2.09083	-1.01621	-0.697641	-0.816582
FTL	0	-0.833358	0.369404	-0.769478	-1.05763	-0.410426	0.986664	0.525351	1.24137	1.02219	-2.27438	-2.09315	-2.00785
FGA	-1.28985	0	2.7549	0.884763	-1.11086	2.58339	5.48504	4.83904	5.51048	6.65101	-0.208793	0.199561	0.0465651
FGB	-1.71166	0	2.46021	1.2318	-1.11101	3.63132	5.68671	4.86194	5.79232	6.62471	0.67053	0.806144	0.985493
TTR	-0.198773	0	4.07939	2.77808	0.125672	3.1228	4.96891	3.89406	5.54303	5.37862	0.927544	0.753653	1.43996
APOA1	-1.99654	0	2.42326	1.73445	0.546244	2.6934	3.11259	3.04432	3.37929	3.45851	-0.843725	-0.860933	-0.317119
ALB	-0.358518	0	2.60367	1.98084	-0.693131	5.81652	12.1828	8.36822	12.2022	13.4908	8.76725	9.1062	10.1725
VTN	-0.278456	0	3.24652	3.01998	1.34025	4.41588	6.69241	5.49487	6.67828	7.22138	1.9239	2.01492	2.35028
FGG	-1.29088	0	2.74069	1.42358	-1.65892	4.16991	6.19646	5.26858	6.14418	7.69147	1.38453	1.73151	1.74234
APOA4	-2.91651	0	2.43545	2.63469	3.40136	6.45843	8.19138	7.19488	7.69904	8.9879	1.9155	2.44736	2.08656
FZD5	-1.3485	0	0.657561	0.131364	0.0694666	-0.0276766	2.66613	1.41362	2.28596	2.03855	-2.11823	-1.08834	-1.06952
APOA2	-0.791965	0	3.54403	2.40703	-0.0588655	2.64222	3.93897	3.79592	4.47843	4.69533	-0.825856	-1.07533	-0.363633
ANPEP	-1.45863	0	1.95537	0.879765	0.407704	3.80969	5.67571	5.58023	6.05211	5.83969	-0.280031	-0.218389	0.51342
HMGCS2	0	-1.37589	2.91825	1.72507	-1.10238	3.1203	5.20501	4.15397	5.57164	4.62421	0.133219	-0.528959	0.459808
F2RL1	-0.0875597	0	1.01701	0.87984	0.560795	1.96374	3.5776	3.25571	3.86366	4.18403	-0.905912	-0.798593	-0.159196
HABP2	0	-0.360698	3.15399	3.30158	0.0185995	2.76372	4.84268	3.22061	4.91958	3.61363	-1.17034	-1.94316	-0.445156
MSMO1	-0.664389	0	1.0993	-0.890969	-1.30638	-0.328662	1.89345	0.999181	1.69861	1.5453	-0.704387	-1.63412	-1.21206
IDH1	-1.14224	0	0.348659	-1.01575	-0.805	0.182258	1.23089	1.04144	1.30838	1.13475	-0.909082	-1.14755	-1.28446
AK4	-0.321004	0	1.37572	1.18816	0.697385	1.61037	2.30833	1.91089	2.46488	2.11924	-0.532411	-0.174858	0.507748
HPX	0	-0.189919	2.79952	2.736	0.938952	3.64678	7.74113	6.32159	7.62927	8.06547	2.75366	3.14968	3.43306
ABCA1	-0.0414677	0	1.52015	0.415463	-0.0319929	1.31755	2.98179	2.62366	3.37586	3.50853	-0.70314	-0.67323	-0.520973
C5	-0.192219	0	3.09226	2.15384	0.438875	3.25324	5.59781	4.04175	5.87599	5.86129	0.915888	1.08177	1.37247
SDC4	-0.0203781	0	1.02015	0.601749	0.407439	2.19492	2.42467	2.06272	2.0748	2.27149	-0.139911	0.399982	0.0232601
LGALS3	0	-0.57024	2.443	1.22703	-0.258134	3.12414	5.16258	3.93682	5.12961	5.13999	1.41735	1.49506	1.42277
GSTA2	-0.576109	0	2.90335	-1.27397	-3.16706	0.871887	5.00257	4.04401	5.47278	5.32074	-1.1165	-0.808421	-0.484731
VIL1	-0.911059	0	2.58903	1.56313	0.0877514	2.68307	5.43345	4.5751	5.64224	5.38106	-0.0515866	-0.502981	0.246261
SLC39A14	-0.288718	0	0.510015	0.587346	0.429305	0.49343	2.02391	1.76141	2.27987	1.83309	-0.459865	-0.356975	-0.130931
DUSP9	-1.10234	0	2.69956	-0.00762176	-0.304138	1.89586	4.13757	2.94346	4.10112	3.66888	-0.0364132	0.339543	0.543125
LINC00261	0	-0.757413	2.44789	1.96726	-0.393888	2.11861	3.35546	3.00587	3.79155	2.96872	-1.07383	-1.48902	-0.644523
C3	-0.34924	0	0.456833	1.78806	1.91492	3.74048	6.14995	2.30642	5.23222	5.80866	0.95443	0.823753	1.8993
PTGR1	0	-0.375792	0.481944	0.111419	-0.272141	0.252975	1.68139	1.31428	1.59731	1.02042	-0.839926	-0.677796	-0.477611
SERPINF2	-0.23394	0	2.95755	1.22261	-0.325127	2.25717	4.62723	3.02709	4.94417	4.47914	-0.928593	-0.611529	0.112552
HPGD	-0.830256	0	1.13531	-0.862492	-0.43743	2.90667	3.69566	3.49245	4.40526	4.35266	-0.161223	0.233843	-0.368006
FGFR4	-1.54964	0	1.08377	-0.290474	-0.161583	0.623884	1.55458	1.34981	1.58124	0.975388	-2.58238	-2.69136	-2.1138
APOC1	-0.464242	0	2.24604	0.633656	-0.505335	0.948019	2.18825	1.91769	2.32287	2.05548	-2.64893	-2.33186	-2.04699
FOXA1	-0.406332	0	2.46129	2.46022	0.389014	2.97015	4.36387	3.58344	4.52322	4.0064	0.212245	-0.0138335	0.702234
HNF4A	-1.71395	0	2.49979	1.03244	-0.477402	2.30359	3.51034	3.59809	3.85168	3.33854	-1.54142	-1.55335	-1.2407
SDC1	0	-0.162953	0.928842	-0.146066	-0.791169	-1.03078	2.08776	1.25971	1.98612	2.30827	-0.0949917	-0.670637	-0.544121
CPS1	0.205106	0	-0.047204	-0.0518703	-0.280057	-1.12337	1.1534	0.536951	2.07393	2.03801	-0.805521	0.0218554	0.0607815
SLC1A1	0	-0.260324	1.45185	1.68451	0.186643	0.935588	3.54912	2.26252	3.39177	2.94246	-0.315676	-0.406439	-0.264647
SERPINE1	1.16787	0	-0.0528412	-1.44851	-2.03852	-0.743104	2.85855	2.70133	2.41923	3.12994	-0.66817	-0.385407	-0.0926151
ANXA4	-0.142133	0	1.32349	0.949454	-0.000784874	2.59966	3.06388	2.32853	3.14	3.2749	0.174473	0.475719	-0.0975323
BEX1	0	-0.0957928	1.29022	-0.262915	-1.23659	0.0507984	2.42918	1.99864	2.63873	1.44763	0.479606	-0.660721	-0.373235
REEP6	-1.09163	0	1.59076	0.460838	0.205403	1.87226	2.6265	2.46255	2.97701	2.6856	-0.542453	-0.590444	-0.0424242
IDI1	-0.590786	0.0503454	0	-1.2141	-1.4797	-0.908154	1.01107	0.389091	0.863341	0.803303	-0.0757894	-0.624399	-0.0551109
ALDH2	0	-0.113652	1.14723	-0.0433388	-0.249972	0.296955	1.82565	1.51606	1.83855	1.60067	-0.278023	-0.529276	-0.286413
HSD17B11	0	-0.668149	0.967468	0.544409	-0.204333	1.10995	2.36331	1.65955	2.52404	2.24344	-0.180023	-0.486023	-0.266361
KLB	-1.00529	0	2.50331	0.15929	-1.37307	2.08217	4.62818	3.15073	5.12952	4.33107	-1.05801	-1.29349	0.00853157
PRR15	-0.646405	0	1.17597	2.57306	1.67631	3.66551	4.02709	3.74849	3.87102	4.4589	1.96424	2.33827	1.51766
C2orf72	-1.30494	0	1.75568	0.526277	0.349135	2.43317	3.69983	3.28975	3.65574	3.9797	0.609774	0.485206	0.328184
GAMT	0	-0.11633	0.913087	0.191234	-0.317093	0.47697	1.39614	1.1083	1.46885	1.16744	-0.702888	-0.583787	-0.540735
MEP1A	-1.57465	0	3.4895	4.79549	3.46419	6.61463	6.94245	6.22163	7.3866	7.49256	2.93239	3.14855	3.57872
MAT1A	-1.25055	0	2.93355	-1.51064	-2.01047	0.305842	4.13923	2.82304	4.45294	4.07186	-2.71102	-2.32579	-1.93957
SORD	0	-0.114837	0.474519	0.929368	0.53307	-0.517853	2.24164	1.62558	2.00066	1.65858	-0.209103	-0.166146	-0.226109
NNMT	1.52521	-0.134189	0	0.0648329	0.605639	2.28747	7.70964	6.31737	5.08504	6.63699	2.43381	2.70575	1.5655
DGAT1	0	-0.0735626	0.876276	0.593511	0.226698	1.47617	2.23257	1.88018	2.44133	2.24014	0.404423	0.0881195	0.259335
ALAS1	0.0278111	-0.018712	0	-0.185225	-0.520161	0.224108	1.44526	0.7486	1.33146	1.44044	-0.401208	-0.56783	-0.750142
CFTR	0	-0.843794	0.637891	-0.387907	-1.79404	1.70152	3.00498	2.54096	3.27787	3.07986	-0.401476	-0.365314	-0.309159
RNF128	-0.752722	0	2.64886	2.06304	0.68639	3.02496	4.49381	3.5286	4.65325	4.24609	-0.479531	-0.383682	0.00154734
EPHX1	-0.478704	0	0.276375	-0.271916	-0.032486	1.15978	2.05617	1.17586	2.16467	1.75606	-0.187263	-9.44138e-05	-0.0572062
COBLL1	-0.256279	0	2.31333	1.05176	0.754779	2.68914	3.64765	3.22532	3.94848	3.49954	2.34594	2.3464	2.15091
APOC3	-3.02176	0	3.87669	3.55843	3.10906	7.87012	8.2242	6.38211	8.44875	9.13617	3.24411	4.05847	4.96835
GPX3	-0.224154	0	0.634702	0.627205	-0.324302	1.27507	2.37742	1.93038	2.20292	2.55156	-0.5226	-0.335509	-0.151443
CUBN	-0.81255	0	2.43074	0.702416	-0.821287	2.5486	2.72194	3.14839	3.63603	3.32611	-0.0263996	-0.382156	0.121927
AKR1D1	-0.944418	0	2.89148	1.95577	0.29747	3.71117	4.9019	4.34072	5.40506	4.44869	0.245259	0.545928	0.695941
CFH	1.48948	0	-0.021765	5.9111	3.32479	6.15862	11.149	8.94103	10.4551	9.93695	3.6294	5.93136	6.13265
FMO5	0	-0.0698543	2.74439	1.58485	-0.0293212	2.41015	4.32122	4.09926	4.80273	4.20462	-0.200501	-0.306252	0.0241184
IGSF1	-1.04976	0	1.47324	0.254813	0.336157	2.21018	1.86077	2.11766	2.57802	2.65301	-1.08733	-0.468572	-0.580066
TRPV6	0	-0.199972	1.80225	3.38445	2.35344	3.25767	6.39868	4.92382	6.21245	6.29957	1.81549	3.66065	2.17369
GJB1	-1.77901	0	2.23477	-0.953459	-1.44377	1.81383	3.23856	2.96528	3.4869	3.46434	-1.7062	-1.58506	-1.47979
AKR1C2	0	-2.29683	1.28259	-2.91278	-2.65654	-0.00947475	5.33604	3.97463	5.14416	3.44895	0.856131	-1.93533	-1.13247
HGD	-0.510521	0	0.755678	0.75845	0.377258	4.32498	8.33983	6.76152	8.35853	8.87007	1.6883	1.85336	2.73532
ADI1	-0.284307	0	0.16765	0.369953	-0.375649	0.57901	2.33817	2.01457	2.29442	2.35146	0.76621	0.932365	0.719457
SLC19A3	-0.71271	0	0.909234	2.2602	0.873966	3.95729	3.83212	3.24885	3.36532	3.34342	-0.164146	0.192445	0.253243
SULT1B1	-2.96995	0	2.39217	2.66159	1.15487	5.21016	7.3917	6.4688	7.27377	6.75436	2.67777	1.74756	2.97903
PCBD1	0	-0.107136	1.02727	0.472199	-0.13322	0.976444	1.75079	1.35104	1.5804	1.2957	-0.408559	-0.19848	-0.387736
GSTA1	-0.651614	0	2.86397	-1.2557	-3.71662	0.475406	3.50077	2.70859	4.29189	3.85513	-1.14693	-1.36208	-0.695764
F10	-0.0232553	0	2.38628	1.97426	0.651291	2.21587	3.01322	2.42275	3.38915	2.91994	-0.212168	0.23802	0.30512
A1CF	-0.691093	0	4.22587	1.90803	-0.17771	3.72269	5.72537	4.38995	6.13561	4.88961	-0.703173	0.428859	0.941354
CAT	0	-0.192883	1.23022	-0.108323	-0.113235	0.466154	2.0722	1.28478	2.51261	1.80901	0.347006	-0.0395374	0.120796
CRB3	-1.7561	0	1.1505	1.22195	0.825076	1.55599	2.9386	2.41044	2.75723	2.63006	-0.789822	0.0326986	-0.3592
CREB3L3	-1.63251	0	1.37911	2.02704	1.03288	4.35289	5.56935	5.16913	5.83151	5.80842	-0.0881977	-0.316568	0.367985
ACADSB	-0.802899	0	0.00248432	-0.635077	0.0888281	0.00602531	1.95602	0.837093	2.48014	1.50991	0.31512	0.359081	0.599466
SERPINA5	0	-0.429358	1.28753	1.48634	-0.161281	1.76991	4.64081	2.43554	4.52022	2.8363	0.0116005	-0.170811	1.36987
THRB	-0.558218	0	1.29052	0.48836	0.341635	2.60843	3.7061	3.30957	4.05198	4.19446	1.17874	2.33711	1.19014
SLC39A5	-1.08671	0	2.87061	2.07181	1.10565	3.08401	3.27258	2.93254	3.74372	3.86613	-0.66206	-0.361238	0.0145674
GLTPD2	-0.345462	0	1.38371	0.4224	-0.604125	1.34689	4.58182	3.1844	4.59207	5.02838	0.539205	0.581553	0.99515
UGT3A1	-0.016324	0	2.7788	0.953292	-1.1366	2.7381	3.25387	3.14597	4.18118	3.64272	0.406277	-0.388718	0.167419
PDZK1	-0.842791	0	2.92944	1.21155	0.0345716	2.18639	3.14926	2.46411	3.65987	2.65484	-1.29825	-1.51985	-0.774238
EHHADH	0	-0.212432	1.3966	0.235157	-0.421669	0.716033	2.29544	1.61677	2.76544	1.9481	-1.0999	-0.858995	-1.28774
GPX2	0	-1.27798	0.3257	1.30115	-1.33461	1.16299	3.24781	2.64235	2.5379	1.64024	-3.6055	-3.9385	-2.6592
CMBL	0.118419	-0.496206	0	0.380726	-0.423622	-0.123562	1.19029	0.785558	1.15647	0.954321	-0.660763	-1.10879	-0.61576
HKDC1	-0.832449	0	2.35975	-0.463943	-2.16706	3.44288	6.65202	6.68752	6.72834	6.87291	1.6294	1.26839	1.26529
TST	0.243166	-0.0582409	0	-0.0862589	-0.0464993	0.197496	1.96179	1.17305	1.69745	1.93434	-0.139331	-0.173175	-0.505217
RGN	-0.88398	0	2.05001	0.680447	-0.356096	2.41884	4.6758	4.2974	5.16546	5.02225	-0.0949631	0.000288486	0.259121
LAD1	-1.60972	0.0144544	0	0.388761	0.859636	1.53013	3.44209	2.79336	3.29014	3.56412	-0.77118	0.394959	-0.838393
TDO2	-1.51052	0	3.60367	2.49025	-0.260171	2.15863	8.43217	6.35607	8.3759	5.84532	2.5836	1.85336	2.42216
LIPC	-0.603631	0	3.73296	0.66534	-4.02177	2.13438	6.3561	3.87255	6.62779	6.04901	-0.370598	1.20699	1.69065
DECR1	-0.0769815	0	0.315329	-0.183373	-0.270664	-0.0478258	1.81467	0.897881	1.68961	1.59885	0.534201	0.428996	0.42216
PALMD	-1.07989	0	0.870189	-0.629953	-0.613809	-0.51694	4.79172	1.84203	4.2718	1.58742	0.8872	2.58194	1.93102
HDHD3	-0.581712	0	0.83368	-0.0171957	-0.0515842	1.35979	2.22625	1.73433	2.40874	2.34292	0.30078	0.803833	-0.249901
PLA2G12B	-0.894665	0	2.80177	0.11476	-0.157724	2.28416	4.02022	3.42073	4.36844	4.07825	-1.46746	-0.998393	-1.09461
ECHDC2	-0.420675	0	0.823581	-0.0885549	0.339522	1.04995	2.30952	1.40559	2.46392	1.98064	-0.185942	0.55632	-0.458115
IL1RAP	-0.0404944	0	1.3091	-0.272517	-0.340342	0.232106	3.00499	1.88549	3.22018	2.69192	-0.341646	-0.259235	-0.127785
ST6GALNAC1	0	-1.02553	1.31511	2.68844	0.69005	2.39613	4.82996	3.68906	3.40296	2.80871	0.411226	-0.3421	-0.0628033
AKR1C1	0.231579	-0.281746	0	-0.608185	-1.57434	-0.84944	4.95764	4.20515	4.56406	4.61469	1.82447	0.401685	0.166409
ANGPTL3	-0.021765	0	2.82607	1.85799	1.73983	3.05909	10.138	6.84558	10.5208	8.0091	4.6294	5.14286	5.54769
FABP1	-1.09548	0	3.68168	2.41053	0.891832	5.87622	8.48255	7.54672	7.93582	8.73618	4.43676	4.05267	5.03598
SH3RF2	0	-0.538722	1.91369	1.59228	0.512308	1.0269	3.33702	2.49116	3.66873	2.45702	0.206158	0.756144	1.03544
PNPLA3	-0.84494	0	0.559475	-0.59741	-0.163957	-0.311625	1.16996	0.835219	1.49103	0.861806	-0.836262	-1.60469	-1.06871
LIPH	0.122844	-1.07604	0	-1.79524	-2.54567	0.610093	3.74096	3.11061	3.62262	4.06787	-0.749205	-1.04748	-1.00084
SLC6A19	-0.0954838	0	2.95731	3.39956	2.42788	3.51644	5.83706	5.50616	5.27107	3.82503	-0.95556	-0.901531	-0.506757
RASEF	-1.01954	0	0.763455	1.02241	1.29119	2.02717	3.20198	1.9707	3.36475	2.98022	0.41995	0.676919	1.0012
ACSL1	-0.536516	0	1.44657	1.17991	0.154866	0.973159	2.53566	2.15161	2.81753	2.7765	1.17666	0.79494	0.709962
TMPRSS2	-1.51428	0.0473771	0	-0.490188	-0.460124	0.924185	2.31472	1.62251	1.93836	1.82661	-0.45071	0.102125	-0.461037
SERPINA7	0	0	2.04048	0	0	5.44342	9.93695	8.63927	10.5834	10.9988	5.48406	5.97198	6.72596
GHR	0	-0.171117	1.3442	-0.026485	-0.720266	1.01486	3.05828	2.84292	3.39539	3.33634	0.00952721	0.12089	0.110679
CYP27A1	-0.330887	0	1.34859	0.921907	0.94964	1.80174	2.37956	2.20653	2.40622	2.54745	0.319381	0.0164757	0.0702119
AKR1C3	0	-0.292787	1.70455	0.570845	-0.318493	1.25231	3.8876	2.96943	3.84118	2.79486	-1.75085	-2.11186	-1.83256
ASGR2	-0.367563	0	3.39953	3.35197	1.91863	4.47252	4.24246	3.66969	4.97151	5.11425	0.65915	1.3464	1.64455
CYP19A1	0	2.04104	-1.64069	-2.68117	-0.504538	2.23619	7.16117	4.67743	3.74143	9.00225	4.75136	4.71751	4.01757
SULT2A1	-0.832449	0	3.83634	0.673561	-1.16706	3.74999	6.49865	5.7441	6.92723	6.45063	1.69979	0.885066	1.44815
HP	-4.41408	0	1.01871	3.89528	2.27034	2.99897	5.38118	3.87	4.72321	5.10221	-1.44099	0.0984697	0.524608
DDC	-0.875518	0	2.8525	0.160089	-1.30033	1.89763	3.35344	3.14706	3.80046	3.8376	-0.947098	-0.725959	-0.56402
CPN1	-0.21679	0	3.18346	3.07371	1.64361	3.31991	4.80505	4.52322	4.68966	3.87527	-1.07687	-1.46341	-0.467906
AMN	-1.74318	0	2.45848	1.20064	0.600277	2.33014	3.20108	3.12913	3.5141	3.96485	-0.143826	-0.0131755	0.0519962
UNC5CL	0	-0.283028	0.491759	1.17903	-0.00530481	1.46554	3.96636	2.70033	3.24919	2.73961	-0.262835	0.017076	-0.139727
MPC1	-0.143924	0	1.47732	0.451993	-0.634455	1.24263	2.40828	1.80759	2.23704	2.08013	0.751148	0.324745	0.644199
NPC1L1	-0.601286	0	2.98759	-0.378551	-1.3447	1.33713	3.33765	2.23179	3.4356	3.35793	-0.728149	-1.11953	-0.464087
FTCD	-0.401814	0	2.37044	-1.26504	-0.832643	1.37203	2.84221	2.27499	3.58841	2.93121	-1.35811	-1.20786	-0.712836
SI	0	0	0	0.557822	0	6.36096	9.62423	6.85367	10.2048	9.57297	4.93657	3.95312	4.93869
GCNT4	0	-1.31545	1.06401	-1.9909	-5.79665	-0.665165	3.78095	2.43024	3.97782	2.83551	-1.44504	-1.69913	-1.1683
FAM151A	-0.78354	0	1.98091	-0.0739961	-1.38119	2.90945	4.6411	3.88173	5.46977	5.78452	-0.019125	-0.267659	0.962728
PAH	-1.94348	0	3.20046	-0.411475	-0.430096	1.90624	4.72259	2.6847	5.58808	4.40445	0.0839686	0.286097	1.31637
HNF1A	-0.849323	0	2.4442	1.73184	0.154866	2.86986	4.0315	3.29873	4.10784	3.95864	-0.124437	0.0900569	-0.376074
LRG1	-0.125231	0	1.54355	1.21597	-0.372381	2.22948	3.81409	2.66786	3.40936	3.79972	0.16444	0.218469	-0.697785
GLYCTK	-0.166935	0	1.05463	0.505425	0.336864	1.73629	2.48359	2.27541	2.39102	2.70159	0.717578	0.172318	0.494175
C1S	-1.19235	0	0.161316	-0.601447	0.218996	0.0293422	2.09992	0.954162	2.3194	2.77019	0.117503	0.908498	0.423862
DGAT2	-0.416194	0	0.809258	-0.87898	0.346293	0.171565	2.13834	1.1656	2.49221	2.41249	-1.45077	-0.956166	-0.127785
KNG1	0	-0.226444	4.0402	-0.690387	-1.83317	2.52779	7.53638	3.76569	7.58943	7.73738	3.43271	4.22958	4.73628
C1orf210	-1.05484	0	0.828029	0.399241	0.260799	1.29238	2.58513	2.20755	2.74362	2.49802	-0.154106	0.0672188	-0.970158
ACOX2	0	-0.698933	1.80521	1.24991	0.1784	1.81584	2.20529	2.08549	3.12275	2.1914	-0.747602	-0.11826	-0.175489
UGT2A3	0	-1.07444	1.94427	1.46162	-1.09621	3.56961	8.15171	6.59011	8.28209	7.11316	3.13992	1.93092	3.13621
LBP	-0.944271	0.303216	0	-1.48265	0.136154	0.233023	7.20484	3.42088	5.68531	6.18742	-0.804347	2.41961	2.11394
TMPRSS6	0	-0.195748	2.55232	2.36851	0.755585	3.51542	4.71622	2.91239	4.68244	5.04833	0.940615	0.699188	1.27394
MFSD6L	-1.66806	0	0.861171	0.666761	1.03835	0.963609	3.26065	2.62162	2.9506	2.83796	-1.18418	-0.748285	-1.57333
FMO1	-0.29371	0	2.00893	-2.21396	-1.46962	3.22716	3.77168	4.39806	4.95315	5.23521	1.41995	0.75938	0.797669
SMLR1	-2.24749	0	3.2967	-0.326439	0.4179	3.21521	5.6592	5.45394	6.54678	6.23169	1.21436	1.06194	2.03312
ABCC6	0	-0.00192833	1.24673	-0.542107	-0.0276346	0.301894	1.8354	0.803057	1.93468	1.60217	-0.415595	0.27352	0.495389
LCT	0	0	0	0	0	0	8.92728	4.66299	8.06832	6.96609	4.23613	0	4.07196
SLC47A1	-0.95798	0	1.17791	0.397351	0.495903	-0.262838	2.89469	2.51455	2.94489	1.96189	-0.0680347	-0.975531	0.41339
MAOB	-1.05801	0	0.879309	-0.667476	0.813829	2.42166	3.55366	2.81225	3.27017	3.78559	0.648262	1.10793	1.46969
F7	-0.510521	0	2.60367	1.81134	0.717802	2.69919	3.28904	2.42641	3.72867	2.95765	-0.102109	0.0313549	0.878336
NAT1	0	-0.299818	0.254226	0.889266	-0.498589	1.16532	2.3329	1.42357	2.13633	1.2432	-0.271145	-0.770714	-1.08806
AGMAT	-0.433117	0	0.930894	-0.262803	-0.0656343	1.0704	1.71956	1.69503	1.66252	1.68078	-1.96696	-2.17597	-1.56652
ANKS4B	-2.09548	0	2.55713	-0.768797	-0.237451	2.06887	3.31221	3.41883	3.75129	3.41303	-2.06247	-1.46096	-0.844626
TFF1	0	-2.6594	1.35931	3.12458	1.30282	3.42522	5.99596	5.13774	5.40929	4.60095	-2.68117	-2.68117	-2.68117
ITPKA	-1.48137	0	1.63282	2.17874	0.447047	2.22199	3.02906	2.41584	3.46129	3.32962	-0.985307	-0.721825	-0.897094
ACSL5	0.00419903	-3.26664	0	-0.601299	-1.30442	2.02949	3.35761	2.98545	3.77991	4.04882	-1.54977	-1.58321	-0.84448
MBL2	-3.82912	0	0.855213	-3.82912	-3.82912	1.19927	4.80506	2.7197	4.40747	4.23651	-3.82912	-3.82912	-1.84463
APOH	0	0	2.04048	2.36518	0	4.2735	8.59806	5.86735	7.70681	6.77765	3.73863	3.16463	5.65692
SLC27A2	-0.350057	0	1.61775	1.21015	0.45972	1.96517	2.47248	2.09089	2.73855	2.57307	-0.210133	0.618336	-0.31738
ITIH1	-1.83245	0	2.69678	0.0214841	-0.582099	3.60223	6.2339	3.41044	6.68313	6.29309	2.35187	1.53143	3.77008
CD302	-0.0250945	0	2.36921	1.88655	1.05533	2.9147	3.5986	2.86898	4.18721	3.94236	0.394938	-0.0941758	0.93848
GC	-0.0404772	0.981288	0	-0.0404772	0.136154	2.81799	8.44346	3.79939	7.24811	3.89587	4.07012	3.12415	5.94402
HPD	-0.832449	0	2.06834	-0.300444	0.065599	1.61911	2.7691	1.91675	3.60368	3.7969	-0.766526	-0.7905	-0.926241
UGT2B7	-2.51052	0	1.26664	1.58045	-0.845134	3.29613	5.28949	4.98803	5.75952	5.32397	1.15296	1.68343	1.91692
SLC2A2	-2.34369	0	3.9256	-0.785871	-2.34369	1.92981	5.96756	3.72647	6.09049	4.6224	1.00791	-1.6385	-0.0372717
CCT8P1	0	-0.0971618	2.45997	0.175861	0.124819	1.80665	3.79505	3.83764	4.12207	3.29957	-0.538148	-0.484119	0.173689
SLC25A18	0	-0.452004	1.22382	-1.20135	-0.628344	1.34722	2.51696	1.91164	2.93805	1.47486	-0.0419149	-1.66166	-0.604754
SLC15A1	-2.69916	0.898826	0	0.517345	1.66667	4.00561	4.06572	3.30406	4.26923	4.41244	2.07012	2.97861	1.32868
CDHR3	0.430125	-0.188637	0	0.756811	0.458082	1.67781	3.04526	1.28658	2.99947	1.66454	1.28626	0.539189	1.28189
LAMB3	0	-0.525103	1.07857	0.974429	0.555763	3.92434	3.32367	3.32048	3.27909	5.51876	1.33696	0.858769	0.60755
GOLT1A	-0.114592	0	2.79315	1.93199	0.813829	2.71805	3.91197	3.28759	4.09353	4.27152	0.590929	0.793057	0.174232
LBX2-AS1	0.0491262	-1.7491	0	-0.97204	-2.14678	0.811382	1.9017	1.38486	2.24373	1.92198	-1.67224	-0.85268	-0.888257
SULT1E1	-1.83245	0	1.86671	1.02148	-0.582099	5.37275	5.75423	6.72647	6.71343	6.93843	2.26167	2.94647	2.39569
CYP3A5	-0.0954838	0	2.39722	-0.847271	-0.664562	0.251735	3.14609	1.25517	3.98269	1.4451	-0.88517	-0.764027	-0.944163
GPD1	-0.995948	0	2.73492	-0.811866	-0.330561	2.6732	4.21015	4.12409	4.63364	4.25697	1.49447	2.30234	0.678935
CFB	0	-0.0744414	1.32278	2.99767	0.458936	2.96389	4.55999	2.21315	3.89576	4.88162	1.75659	1.33146	1.92391
METTL7B	0	-0.499194	0.376153	-1.50016	-1.19623	1.04293	1.16415	1.95591	1.94256	2.35906	-1.75732	-1.59895	-1.53647
SAA1	0	0	0	0	3.63606	4.52143	7.87457	5.26871	6.63833	8.08609	2.65117	2.29016	3.68493
HHLA2	0	0	2.84783	0	1.17663	6.71644	7.79172	4.83987	8.06832	8.68677	4.1106	4.22876	5.53908
PLA1A	0	-2.15244	0.866268	0.383613	-1.26061	1.72378	3.97454	2.2629	4.01301	4.26464	-2.52304	-3.05397	-1.77468
DIO1	0	-0.489479	2.65852	-0.252982	-0.74965	2.15457	4.22247	3.39637	5.19078	5.24528	1.26921	1.32324	2.08796
ALDOB	-1.02177	0	0.603675	0.536057	0.154866	2.57366	6.71195	4.73237	6.88958	6.95167	2.6294	3.07575	4.71762
LINC00479	-1.87309	0	2.25818	1.70598	1.19439	1.16927	3.48928	2.89025	3.42646	2.18206	0.54694	-0.486493	0.252235
EXOC3L4	0	-1.12994	1.51556	-1.15778	-2.25518	0.762256	2.43411	0.782905	2.42891	1.8804	-1.68111	-1.83353	-0.254672
SLC26A1	-0.648025	0	0.729205	-1.22294	0.218996	1.65028	3.16088	2.78751	3.43015	2.99947	1.4919	1.54593	1.89561
CLDN2	-1.0724	0	0.10891	-2.24821	-1.62941	-1.89511	2.59336	1.52102	2.56926	3.31206	-2.00287	-0.878447	0.217985
RBP2	-0.925559	0	0.34064	0.236497	-0.0377791	1.64405	4.4084	2.36559	3.76857	3.83741	0.0888343	0.383872	0.284656
SLC22A3	-2.3685	0	1.587	1.12102	0.654437	2.61292	2.53204	2.96012	2.82706	2.35428	0.471861	-0.530693	-0.0878978
TMEM82	-1.15688	0	1.20634	0.366132	0.817831	1.57366	2.18262	1.5327	2.05807	2.50842	-2.08109	-1.90153	-2.2072
SGK2	0	-0.319554	0.114196	-0.705494	-0.427722	-1.23774	2.80496	1.0205	2.86405	2.33199	-0.538148	0.620218	-0.134433
SERPINA10	-1.18859	0	4.02994	1.44295	-0.260171	2.57366	4.18143	2.89902	4.41242	4.32962	-3.02176	-1.31657	-2.03727
HAO2	0	0	2.84783	0	0	2.85846	7.11506	5.56569	7.32639	5.96609	2.23613	1.7052	1.98449
CIDEC	0	0	1.62544	1.14278	2.17663	4.44342	7.09216	5.78328	6.91135	8.32293	1.23613	0	0
SLC51B	0	-0.0744414	3.42	0.709543	0.0804245	2.4627	3.92499	3.38307	4.19238	5.31587	0.255401	-1.80605	0.0582116
UGT2B10	0	-0.511244	0.529233	-0.511244	-0.511244	-0.511244	6.49778	3.79811	6.95716	7.80592	1.72489	1.19395	2.2806
UPB1	-0.288129	0	2.62357	0.0385575	-1.84513	-1.0113	3.39002	2.05626	3.1096	1.32962	-0.95556	-1.5796	-1.62223
ALDH8A1	0	-0.296834	1.18131	-2.3186	-2.3186	0.762256	4.67815	3.82083	5.04462	4.18253	1.72489	1.63453	0.835819
C4BPB	0	-0.511244	1.85116	-0.511244	-0.511244	3.34722	6.47312	4.38307	5.91136	5.67303	1.94728	2.19395	0.473249
HSD17B6	-0.417412	0	0.111821	1.15273	0.832937	-0.655156	3.0179	2.14151	3.26767	3.28071	0.0444398	0.683431	0.863192
SERPINA4	-1.51052	0	1.26664	0.705982	-0.260171	2.29613	3.89903	2.50998	4.62655	3.82147	-0.785635	-0.509213	0.770083
MOGAT3	-0.592983	0	1.43375	-3.04891	-1.69313	0.251735	2.71605	1.34005	2.97715	2.40762	-2.21859	-0.901531	-1.62223
ACE2	0.570303	-0.366635	0	-2.29001	-0.863846	1.06952	3.03343	2.577	2.57477	4.28491	-0.196665	-0.142636	-0.693414
ACMSD	-2.96995	0	2.53656	-1.11602	-0.497211	1.87977	3.40007	3.42641	3.95299	4.37798	-0.245067	-2.19104	0.310651
CES1	0	-0.167551	1.22967	0.747018	2.66539	3.89154	4.3566	4.30061	4.87602	5.54058	2.42533	1.71751	1.64317
PROZ	0	-1.60496	1.58368	0.0465784	-0.0350525	2.01601	3.55855	2.45131	4.0769	4.25864	-0.101084	-0.921524	0.580164
CPB2	-0.021765	0	1.60367	3.53606	-0.021765	2.8367	6.56405	4.28759	6.65609	4.03006	1.6294	1.68343	3.13265
ADH1B	0	0	0	0	0	1.2735	6.56932	3.83987	6.14083	3.15874	0	0	0
EGFR-AS1	0	-1.81141	1.20731	3.39708	-0.0715783	4.29831	4.65076	4.35065	4.46812	4.54058	-1.83317	0.456987	-0.848679
ANXA13	0	0	0	2.14278	0	1.85846	6.48393	3.59886	5.79033	5.05182	3.9731	1.7052	3.89138
AADAC	0	0	0	0	0	0.2735	6.44831	2.13943	4.99197	5.35138	2.45852	2.02712	1.56946
ARL14	0	0	0.0404772	0	0.176631	1.2735	6.43016	4.66299	5.59769	6.52131	0	0	1.56946
ADORA2A-AS1	0	-1.25501	0.965333	-0.517323	-2.42208	-1.32521	1.81308	1.15543	2.03962	0.881959	-1.77761	-0.806047	-1.15478
ORM1	0	0	2.04048	0	0	0	6.37431	2.72439	6.4226	5.10627	0	0.705197	3.15442
DEFB1	-1.60673	0	1.01871	-0.463943	-1.60673	3.62097	4.70948	3.05626	4.9702	6.12836	0.629402	0.0984693	1.69969
C8B	0	0	1.62544	3.46471	1.17663	4.44342	6.10366	4.04632	4.79033	5.70894	1.23613	0.705197	2.30642
CYP2C18	0	0	1.62544	0	0	3.08085	5.8543	4.22689	5.5128	6.20936	1.65117	0	2.56946
LINC00574	0	-1.07444	0.944271	1.41581	0.25035	2.13149	2.7026	2.99742	2.92679	1.4251	-1.12311	-0.221085	-0.789785
IGSF23	0	-0.0744413	2.94427	1.26897	1.66539	3.08418	4.64488	2.74366	4.41659	4.01006	-1.09621	-1.09621	1.21022
MUC13	0	0	1.04048	0	0	0	5.64994	3.13943	5.67786	7.06563	0	0	1.98449
AFM	0.0557291	-0.0187122	0	2.60481	0.721116	2.93346	4.37131	3.62251	4.38212	2.48083	-0.389309	0.249682	-0.0559841
C11orf86	-2.04048	0.566251	0	-2.04048	-0.863846	1.04038	3.37131	3.18641	1.88736	4.28819	-0.389309	-0.750318	0.265944
C8A	0	0	0	3.72775	1.17663	3.73293	5.17077	4.46135	3.05337	4.99524	0	2.51255	2.30642
NR0B2	0	0	0	0	0	0.2735	5.08058	2.46136	2.4684	4.7437	1.9731	1.7052	4.15442
BAAT	-0.0404772	0.981288	0	-0.0404772	-0.0404772	-0.0404772	4.99279	2.68391	5.18281	3.77034	0.610691	0.66472	1.94402
SAA2	0	0	0	0	0	0.2735	5.03327	2.72439	3.4684	4.87495	0	0	0
C6	0	0.021765	0	0	0	0.2735	4.93374	1.72439	4.79033	4.05182	0	0.705197	0
HPR	0	0	0	0	0	3.2735	4.88127	2.94678	4.71633	4.52131	0	0	0
HOGA1	0	-0.199972	1.16666	-0.801419	-1.91958	-0.822707	1.08907	0.780186	1.99669	1.19378	-1.70807	-0.275532	-0.111713
AOC4P	-1.09548	0	1.43375	-0.463943	0.154866	1.47413	3.10462	2.23314	2.66903	3.78905	-0.95556	-0.901531	0.699694
LINC00616	0	-0.511244	1.52923	-0.511244	-0.511244	-0.237744	4.2001	4.0205	5.41659	3.9276	-0.511244	-0.511244	-0.511244
LRRC31	0.489479	0	-0.021765	-0.021765	-0.021765	3.42166	4.68958	2.70262	4.9702	5.41708	0.629403	-0.021765	1.96273
SLC2A9	-0.995948	0	1.01871	-0.686335	-1.06753	1.44438	1.82082	2.63223	2.33972	3.19469	0.281479	-0.801995	0.740336
CYP2C9	0	0	1.04048	0	0	0	4.44831	1.72439	4.27576	3.15874	0	0	1.98449
IYD	0	0	2.04048	0	0	3.97394	4.44831	4.89431	5.82596	5.84324	1.23613	3.29016	2.56946
PRSS3	0	0.510521	-0.470767	0.0465785	-0.511244	1.76226	3.78506	2.62818	1.95716	4.69812	1.72489	0.193953	-0.511244
TMIGD1	0	0	0	0	0	0	4.29631	0	4.4684	4.67331	0	0	0
UGT2B4	1.81141	0	-0.021765	1.12102	0.154866	3.95217	4.19208	3.8181	5.0316	5.91458	4.6294	2.00536	3.13265
CYP2B7P	-1.60673	0	0.018712	0.536057	0.569903	1.25173	2.60712	2.70262	3.32111	5.28381	1.50387	2.00536	1.54769
SLC17A4	0	0	0	1.14278	0	4.44342	4.21384	2.94678	4.92784	5.93635	0	2.29016	2.30642
SLC22A9	0	0	0.0404772	0	0	0	4.12638	2.72439	4.63833	4.25827	0	1.29016	0
SLC5A11	1.20773	-0.018712	0	-1.62544	0.551191	0.233023	2.40783	2.9063	2.16489	2.81341	0.833083	-1.62544	-0.0559841
TMEM207	0	0	0.0404772	0	0	3.2735	4.03327	3.59886	3.27576	5.90597	2.9731	1.29016	0.984493
LINC00482	0	-0.0744413	2.2662	1.26897	-1.09621	1.49922	2.83753	1.62818	3.76452	1.57711	-1.09621	-1.09621	-1.09621
TNFSF14	0.511244	0	0	0	1.17663	0	3.29631	1.13943	2.05337	1.35138	0	0	0
SLC22A1	-0.0404772	1.98129	0	-0.0404772	-0.0404772	-0.0404772	3.25583	3.09895	3.23528	4.2178	2.61069	1.98665	1.52898
FETUB	0	0	1.04048	0	0	1.2735	3.12638	1.72439	3.79033	3.35138	0	0	0
CASC19	0	0	0	0.557822	0	2.59543	2.93374	2.13943	3.4684	4.25827	0	0	0
FAM9A	0	0	0	0	0	0	2.93374	1.13943	3.27576	1.35138	0	0.705197	1.98449
MOGAT2	0	0	1.04048	0	0	0	2.93374	1.13943	4.37529	2.35138	0	0.705197	0
ABCG8	-0.0250943	0	0.0187123	-2.34369	-1.16706	-0.485231	-0.217313	1.25517	1.12471	-0.407347	-2.34369	-2.34369	-2.34369
APOF	0	0	0.0404772	2.36518	0	1.2735	2.12638	3.30935	3.27576	4.25827	3.23613	0.705197	2.56946
F13B	0	0	0	0	0	0	2.12638	1.13943	2.05337	0.351383	0	0	0

## Sheet: Table 7
Gene Set Name	SIZE	ES	NES	NOM p-val	FDR q-val	FWER p-val	RANK AT MAX	LEADING EDGE
HALLMARK_COAGULATION	136	0.541577	2.03015	0	0	0	5702	tags=44%, list=17%, signal=53%
HALLMARK_XENOBIOTIC_METABOLISM	194	0.493832	1.92171	0	0.000636364	0.001	8244	tags=48%, list=24%, signal=64%
HALLMARK_TNFA_SIGNALING_VIA_NFKB	198	0.474307	1.86286	0	0.000757576	0.002	8261	tags=41%, list=24%, signal=54%
HALLMARK_FATTY_ACID_METABOLISM	153	0.467343	1.73926	0	0.00406066	0.015	9131	tags=42%, list=27%, signal=57%
HALLMARK_BILE_ACID_METABOLISM	111	0.456433	1.66871	0	0.00647587	0.03	8338	tags=47%, list=24%, signal=62%
HALLMARK_CHOLESTEROL_HOMEOSTASIS	73	0.486082	1.64352	0.00189394	0.00834638	0.045	10574	tags=53%, list=31%, signal=77%
HALLMARK_REACTIVE_OXYGEN_SPECIES_PATHWAY	47	0.500981	1.59491	0.0078125	0.0102874	0.065	10869	tags=51%, list=32%, signal=75%
HALLMARK_INTERFERON_ALPHA_RESPONSE	95	0.443462	1.56141	0.00552486	0.0128165	0.091	11049	tags=60%, list=32%, signal=89%
HALLMARK_COMPLEMENT	194	0.384622	1.4941	0	0.0251692	0.198	5708	tags=30%, list=17%, signal=36%
HALLMARK_INTERFERON_GAMMA_RESPONSE	196	0.362896	1.42324	0.0133333	0.048678	0.376	6528	tags=33%, list=19%, signal=41%
HALLMARK_INFLAMMATORY_RESPONSE	194	0.364161	1.42141	0.00776699	0.0448138	0.381	5008	tags=27%, list=15%, signal=32%
HALLMARK_IL6_JAK_STAT3_SIGNALING	85	0.405819	1.40975	0.0379061	0.0465499	0.418	7367	tags=47%, list=22%, signal=60%

## Sheet: Table 8
Gene Set Name	SIZE	ES	NES	NOM p-val	FDR q-val	FWER p-val	RANK AT MAX	LEADING EDGE
HALLMARK_E2F_TARGETS	195	-0.557483	-2.22171	0	0	0	11858	tags=75%, list=35%, signal=115%
HALLMARK_G2M_CHECKPOINT	189	-0.532008	-2.11716	0	0	0	11710	tags=69%, list=34%, signal=104%
HALLMARK_SPERMATOGENESIS	124	-0.535021	-2.01923	0	0	0	5994	tags=44%, list=18%, signal=54%
HALLMARK_MYC_TARGETS_V1	194	-0.426356	-1.70574	0	0.00577874	0.023	12997	tags=62%, list=38%, signal=100%
HALLMARK_WNT_BETA_CATENIN_SIGNALING	42	-0.54281	-1.66023	0.00208333	0.0063685	0.032	6767	tags=43%, list=20%, signal=53%
HALLMARK_KRAS_SIGNALING_DN	184	-0.38026	-1.50749	0	0.0267739	0.155	2914	tags=22%, list=9%, signal=24%

## Sheet: Table 9
Identifier	MTG ORG_1	MTG ORG_2	MTG ORG_3	RWV ORG_1	RWV ORG_2	RWV ORG_3	RWV ORG_4
HMGA1	0.887305	1.30472	0.893826	-0.646928	0	-0.76563	-0.157714
NAP1L1	1.4133	1.18889	1.25195	-0.333664	0	-0.266318	-0.423114
ILF3	0.700236	0.981422	0	-0.163434	0.00997257	-0.283394	-0.335037
PRKDC	0.93169	0.96815	-0.109424	-0.0660448	0.329267	-0.149112	0
IPO7	0.483607	0.585353	0.581585	-0.235674	-0.127794	-0.250483	0
CBX5	0.727979	0.830865	0	-0.221943	0.183473	-0.222567	-0.253625
XPO1	0.90018	1.21579	0.348869	-0.331234	0	-0.302572	-0.0972939
STMN1	0.740811	0.684038	-0.0261374	0	0.276854	-0.182841	-0.0942259
HNRNPD	0.469517	0.883411	0	-0.457726	0.173727	-0.550832	-0.298391
TFRC	0.319036	0.494351	0.0175314	-0.119557	-0.461404	-0.0461416	0
KPNA2	1.04321	0.682229	0	-0.245666	0.234151	-0.591804	-0.139375
RAD21	1.1303	0.867007	0.8117	-0.297167	0	-0.183961	-0.11363
SYNCRIP	0.315951	0.445345	0.0787954	-0.312424	0	-0.317075	-0.24653
SRSF1	0.448865	0.810795	0	-0.169534	0.393016	-0.301004	-0.131435
PAICS	1.38639	1.58306	0.886738	-0.554476	0	-0.535529	-0.363044
SMC3	0.176265	0.381783	0.142677	-0.27476	-0.347456	0	-0.542588
CSE1L	0.490177	0.625838	0.175661	-0.427285	0	-0.387675	-0.262295
SMC1A	0.650325	0.725615	0	-0.157356	0.14397	-0.132133	-0.14281
TRA2B	0.413746	0.472937	0	-0.292345	0.0117435	-0.408824	-0.370965
NOLC1	0.281801	0.694376	0	-0.266592	0.0329094	-0.344175	-0.171856
WEE1	0.271894	0.106836	0.603665	-0.310354	-0.340141	-0.391126	0
NUP205	0.722998	0.946754	0.129698	-0.219306	0	-0.207513	-0.0826206
SSRP1	1.23948	1.16406	0.512177	-0.490223	0	-0.63333	-0.37168
TMPO	0.178393	0.159077	0.0317802	-0.718252	0	-0.940915	-0.867761
NUP153	0.311234	0.595951	0.565181	-0.0326958	-0.0814934	-0.212564	0
NUDT21	0.5765	0.635982	0.315142	-0.649246	0	-0.571732	-0.494756
RANBP1	0.412801	0.816926	0	-0.259181	0.378004	-0.42962	-0.294605
DNMT1	0.736644	0.784814	0	-0.340857	0.191828	-0.338588	-0.16842
NOP56	0.354902	0.908232	-0.0743799	0	0.148438	-0.105516	-0.0227575
NASP	0.576596	1.2045	0.368934	-1.12486	0	-0.719603	-0.810229
MCM3	0.640788	1.24047	0.255571	-0.679569	0	-0.969272	-0.680722
SNRPB	0.888769	0.811099	-0.0112123	-0.0241222	0.125485	-0.474455	0
DEK	1.41409	1.6264	0.876627	-0.59071	0	-0.679319	-0.383865
LBR	0.490511	-0.0323668	0.762485	-0.183547	0.270673	-0.211034	0
UBE2S	1.16881	1.0223	0	-0.447173	0.0408297	-0.960666	-0.58615
PNN	0.526095	0.745256	0.323564	-0.296062	0	-0.101869	-0.318739
MCM4	1.11805	1.31343	0	-0.636336	0.161114	-0.963422	-0.398111
RPA1	0.82962	1.04138	0.379874	-0.483177	0	-0.722955	-0.228943
RFC1	0.532462	0.585078	0.53153	-0.316029	-0.207459	0	-0.300948
TOP2A	1.93563	1.8914	1.12136	-1.37996	0	-1.41928	-0.930702
MCM7	1.36658	1.40461	0	-0.677215	0.0300465	-1.11124	-0.475312
LMNB1	1.05348	0.916224	0.272469	-1.11199	0	-1.32643	-0.799982
CTCF	0.519094	0.553348	0.487596	-0.366296	0	-0.409153	-0.192357
KIF22	0.578337	0.718183	0.276466	-0.506962	-0.202781	0	-0.293203
MCM6	0.720607	0.989737	0	-0.0702686	0.134416	-0.327671	-0.220556
NCAPD2	1.72613	1.50588	0.814641	-0.819403	0	-0.857872	-0.298339
PA2G4	0.519591	0.502474	0.450594	-0.190646	0	-0.428897	-0.0577354
SMC4	0.886301	0.812982	0	-0.451626	0.0777006	-0.327732	-0.70184
TP53	0.891253	0.676803	0.226818	-0.156636	0	-0.310141	-0.148445
UNG	0.391279	1.02096	0	-0.300691	-0.0821514	-0.493544	0.00437737
POLD2	0.852055	0.939466	0.157816	-0.168554	0	-0.446292	-0.271456
MTHFD2	1.09336	1.48996	0.395415	-0.33808	0	-0.950164	-0.581367
HMGB3	0.129476	0.687565	0.3612	-0.945247	0	-1.25674	-0.331359
POLE	0.433378	0.979584	0	-0.195595	0.326505	-0.170072	-0.189363
POLD1	0.970736	1.08589	0	-0.297471	0.093833	-0.510191	-0.372282
ATAD2	0.490132	0.372228	0	-0.0972776	-0.0117512	0.0554762	-0.34124
ANP32E	1.34003	1.1531	0.657002	-0.971746	0	-1.12795	-0.368913
CDC20	1.33197	1.24658	0.280505	-0.874568	0	-1.15703	-0.72226
MKI67	0.945128	1.14528	0	-1.04854	0.409294	-0.858517	-1.03823
CDKN1B	1.26917	0.618456	0.735619	-0.388782	0	-0.324291	-0.187415
MCM2	1.24088	1.30547	0	-1.0088	0.0992918	-1.53973	-0.798422
TIMELESS	1.02728	1.15732	0.296298	-0.769217	0	-0.587122	-0.362783
MCM5	0.494804	1.1712	0.249551	-1.04084	0	-1.34104	-0.514645
PSIP1	1.57555	2.19934	0.681439	-1.35158	0	-1.09969	-0.6808
CKS1B	1.07432	1.15593	0.294194	-0.334568	0	-0.717352	-0.239356
MSH2	0.710721	1.01089	0.499536	-0.773376	0	-0.864733	-0.486622
TACC3	0.960753	1.04953	0	-0.826298	0.142942	-1.22198	-0.760198
USP1	0.870495	0.718401	0.167646	-0.374851	0	-0.516876	-0.201295
PLK1	1.97294	1.91178	1.01019	-1.07811	0	-1.5059	-0.836561
AURKA	1.2327	1.21639	0.533342	-0.492215	0	-0.566849	-0.62355
NUP107	0.780781	1.0026	0.5336	-0.56993	0	-0.298296	-0.238538
PDS5B	0.579635	0.601818	0.699857	-0.527867	0	-0.256851	-0.261397
MELK	0.570218	0.489696	0	-0.201013	0.298886	-0.456486	-0.120268
ORC2	0.21163	0.832802	0.180453	-0.325273	0	-0.176257	-0.250295
RACGAP1	1.0133	0.822742	0.205263	-0.526818	0	-0.930693	-0.350724
LIG1	0.868184	1.08748	0.232926	-0.666098	0	-1.04681	-0.757669
RPA2	0.516908	0.895639	0.307405	-0.308901	0	-0.414581	-0.276543
HMGB2	2.20176	1.97392	0.906384	-1.65097	0	-1.5502	-1.0178
ORC6	0	0.284019	0.444081	-0.200052	0.295509	-0.0275908	-0.433391
PHF5A	0	0.161146	0.0536566	-0.496602	0.0128326	-0.535462	-0.199377
SMC6	0.0583448	0.519409	0	-0.54567	0.0759916	-0.26764	-0.265115
RFC2	0.532639	0.726917	0.196808	-0.238113	0	-0.368461	-0.283659
CKS2	0.920902	0.842321	-0.234984	-0.366232	0.109972	-0.7156	0
GINS1	0.619974	0.905683	0	-0.462678	0.0769672	-0.718384	-0.377723
MYC	0.419868	0.553914	1.69426	0	-0.265885	-0.796139	-0.140392
CDC25B	0.966264	0.752381	0.609579	-0.874927	-0.114144	-1.0089	0
RNASEH2A	1.05089	1.30139	0.331599	-0.632943	0	-0.924426	-0.790346
CHEK1	1.16183	1.48232	0.740488	-0.426284	0	-0.795081	-0.348894
CDK1	1.36217	1.13281	0.538862	-1.15546	0	-1.36454	-0.832847
UBR7	0.484971	0.413165	0	-0.173801	0.180283	-0.410981	-0.285226
PRPS1	1.15859	1.43129	0.0835362	-0.675805	0	-1.20956	-0.466612
MAD2L1	1.48002	1.38536	0.519464	-0.942251	0	-1.29054	-0.600208
POLA2	0.332174	0.319225	0	-0.0972233	0.325743	-0.336081	-0.29135
BARD1	0.232137	0.399365	0	-0.257544	0.0307808	-0.444214	-0.258352
DLGAP5	1.60899	1.72166	0.70805	-1.10268	0	-1.24444	-0.87768
TRIP13	0.478807	0.478246	0	-0.151332	0.295611	-0.727314	-0.43729
CDC25A	0.606242	1.01435	-0.418113	-0.291156	0.460548	-0.726135	0
HELLS	0.605733	1.42636	0	-0.863511	0.0111809	-1.02576	-0.407025
ESPL1	1.03112	0.995886	0.0668325	-0.721392	0	-1.29595	-0.466641
CENPE	0.385346	0.540164	0	-0.82129	0.273973	-0.501702	-0.870047
CDCA8	1.01881	0.922019	0.0914984	-0.960413	0	-1.32277	-0.748956
PMS2	0.364696	0.405299	0.186966	-0.0917978	-0.218554	0	-0.0476723
CCNB2	1.73955	1.53091	0.976681	-1.30622	0	-1.58276	-0.793865
PRIM2	0.638339	0.620739	0.284363	-0.18565	0	-0.416576	-0.184649
CIT	1.71065	1.80122	0.756333	-0.937759	0	-1.17095	-0.940047
DUT	0.862485	1.186	-0.152652	-0.679434	0.256719	-0.654354	0
KIF4A	1.53816	1.40636	0.533876	-1.10051	0	-1.16667	-0.891046
AURKB	1.75955	1.86131	0.672939	-0.818135	0	-1.31148	-0.697205
CCP110	0.674618	0.810021	0	-0.14712	0.2981	-0.345665	-0.439724
BUB1B	1.47573	1.84386	0.575671	-1.17811	0	-1.22942	-1.00881
HMMR	0.993262	0.862556	0.296601	-0.902686	0	-0.96456	-0.644516
EZH2	1.40186	1.12444	-0.126179	-0.161131	0.367057	-0.424088	0
ASF1B	0.981337	1.02203	0	-0.00788403	0.657763	-0.481897	-0.248819
KIF2C	2.19633	2.13444	1.28356	-1.25767	0	-1.46651	-0.965266
MMS22L	0.269571	0.594457	0.35288	-0.834792	0	-0.959337	-0.584699
EXOSC8	0.543225	0.994517	0.363059	-0.602221	0	-0.561707	-0.409209
PAN2	1.39989	1.76224	0.686614	-0.193619	0	-0.0143251	-0.442547
BRCA1	0.510896	0.878689	0.0621233	-0.737073	0	-0.742972	-0.486535
WDR90	0.374597	0.983137	0.00961637	0	-0.229154	-0.593846	-0.447832
KIF18B	1.41561	1.21494	0.0773411	-0.841886	0	-1.48023	-1.03412
GINS4	0.242681	1.10369	-0.0262122	0	0.764907	-0.467033	-0.0682888
TCF19	0.226858	0.394206	-0.110377	0	0.34603	-0.685991	-0.52124
DEPDC1	1.65753	1.36227	0.787578	-1.19006	0	-1.20959	-0.943893
CHEK2	1.45037	1.87927	0.815785	-0.151003	-0.167102	-0.386746	0
RFC3	1.07597	0.841958	0	-0.646152	0.195129	-1.13748	-0.356378
BIRC5	1.21869	1.1944	0	-1.09743	0.0888748	-1.71101	-0.981658
PTTG1	1.67071	1.57613	0.792315	-1.31808	0	-1.27151	-0.847967
PLK4	0.972708	1.23147	0.649513	-0.84553	0	-1.32248	-0.929016
CDCA3	0.975754	0.649253	0.0899811	-0.697889	0	-1.1671	-0.726643
POLD3	0.94176	1.05295	0.284266	-0.862854	0	-1.01116	-0.4761
LYAR	0.328509	0.840404	0.0848293	-0.797588	0	-1.00755	-0.547781
UBE2T	0.757047	0.42118	0.26391	-0.413067	0	-0.282098	-0.222621
BRCA2	0.618863	0.755033	0	-0.477872	0.361373	-0.651686	-0.200717
SUV39H1	0.133101	0.248708	0.32758	-0.407523	0	-0.312293	-0.0359712
RPA3	0.798597	1.03937	0.185151	-0.611472	-0.054913	-0.471553	0
ING3	0.528986	0.368613	0.407638	-0.331017	0	-0.358639	-0.0479107
E2F8	0.112005	0	0.457163	-0.30716	-0.0682311	-1.45546	0.234873
DSCC1	0.754679	1.5431	0.670126	-1.02755	0	-2.02948	-1.05686
RAD51AP1	1.62461	1.8375	0.6195	-1.15337	0	-1.30611	-0.456297
MXD3	1.14765	1.13491	-0.453784	0	0.134608	-0.235034	-0.728202
TIPIN	0.311481	0.497622	0.144879	-0.746401	0	-0.638843	-0.468287
CDKN3	1.51926	1.22362	0.675263	-1.00313	0	-0.475893	-0.38299
SPC24	0.774657	1.05597	0.1265	-1.50301	0	-1.7566	-1.25695
CENPM	1.45644	1.71331	0	-0.249482	0.618618	-0.240033	-0.0895729
PSMC3IP	0.988584	0.773071	0	-0.00510025	0.802361	-0.0192208	-0.107672
SPC25	1.24585	0.714098	0	-1.22512	0.131069	-1.31606	-0.922117
CDKN2C	1.22292	0.22506	0	-0.0316424	0.45089	-2.39006	-0.185151

[truncated: 13 more sheets: Table 10, Table 11, Table 12, Table 13, Table 14, Table 15, Table 16, Table 17, Table 18, Table 19, Table 20, Table 21, Table 22]
